# Supplementary material for: Microarray analysis of gene expression profiles of cardiac myocytes and fibroblasts after mechanical stress, ionising or ultraviolet radiation
Source: BMC Genomics. 2005 Jan 18;6:6. doi: 10.1186/1471-2164-6-6 (PMC548301; doi:10.1186/1471-2164-6-6)
Supplement: Additional File 1 — q-values of genes within functional groups Table 1. Excel-file containing the 25 functional groups of genes used in this study. Of every gene, Affymetrix probe-set IDs and q-values after the three types of stress are listed. Down-regulated genes are represented by a minus-sign in front of their q-value. q-values < 0.005 are marked red (in case of up-regulation) and green (in case of down-regulation). [file 1471-2164-6-6-S1.xls]

## Sheet: MAPK
Mitogen activated protein kinases and phosphatases
								CM-enriched			Fibroblasts
Probe ID	Gene description						MS	IR	UV	MS	IR	UV
U23438_at	MAP kinase phosphatase 2						-0.613334	-0.512728	-0.459293	-0.977554	-0.738868	0.333154
rc_AA799814_at	MAP kinase-activated protein kinase 2						0.0037263	-0.376894	-0.918043	-0.087509	-0.727967	-0.0191478
M64300_at	MAP-kinase 1 (ERK2)						0.00100038	0.757785	1.2e-07	-0.0237675	0.46518	0.00146712
L27128_at	MAP-kinase 10						-0.343793	0.870047	-0.33327	0.655341	0.8948	0.650597
rc_AA849716_at	MAP-kinase 12						0.756383	0.304677	-0.888021	0.195203	-0.301167	-0.121712
X96488cds_at	MAP-kinase 12						0.0671292	0.20376	-0.123795	-0.587925	-0.466949	0.437671
rc_AA924542_s_at	MAP-kinase 14						0.143762	-0.880683	0.275031	0.00625582	-0.620421	-0.583257
rc_AI137862_s_at	MAP-kinase 14						0.000530249	-0.776215	0.154768	-0.417712	0.759524	-0.42115
rc_AI171630_s_at	MAP-kinase 14						0.00664624	0.0458811	0.315699	-0.858523	-0.834079	-0.167885
U73142_g_at	MAP-kinase 14						0.0839506	0.138354	-0.69019	0.87702	-0.827871	0.650981
U91847_s_at	MAP-kinase 14						0.068926	-0.377342	0.06058	-0.316093	-0.86732	0.00740718
U73142_at	MAP-kinase 14						0.284928	0.725227	0.264354	-0.861404	-0.0439676	0.0137865
M61177_s_at	MAP-kinase 3 (extracellular-signal-regulated kinase 1, ERK1)						0.0406662	-0.991471	6.58e-05	-0.500581	-0.404674	0.0262997
Z21935cds_at	MAP-kinase 4						0.467513	0.909199	0.997668	0.295825	0.527961	-0.00546885
M64301_at	MAP-kinase 6 (ERK3)						0.00418993	-0.9815	0.00716325	-0.202077	-0.622572	-0.829618
M64301_g_at	MAP-kinase 6 (ERK3)						0.00686929	0.108304	0.00558946	-0.861416	-0.671017	0.0231352
AJ005424_at	MAP-kinase 7						0.194453	0.158018	0.00371994	-0.73869	-0.0391808	-0.370087
AJ005424_g_at	MAP-kinase 7						0.633926	0.274635	0.0224826	-0.288669	-0.409177	-0.394038
AF092450_at	MAP-kinase 8 interacting protein						0.303803	0.0708136	0.00743686	-0.441849	-0.732098	0.703564
L27129_at	MAP-kinase 8 interacting protein						-0.00060002	-0.465539	-0.568175	0.998314	-0.977346	-0.0694476
U72995_at	MAP-kinase activating death domain						-0.660251	-0.85439	-0.841392	-0.657134	-0.454262	0.952979
D14591_s_at	MAP-kinase kinase 1						0.578269	0.827413	0.135211	-0.24988	-0.314098	0.394878
rc_AI178835_at	MAP-kinase kinase 1						-0.0284433	0.258125	0.939206	-0.499329	-0.432398	-0.0249251
L14936_at	MAP-kinase kinase 2						0.109079	-0.526134	-0.603673	-0.758673	-0.384188	-7.099e-06
rc_AA957896_s_at	MAP-kinase kinase 2						0.000214854	0.0553319	-0.613367	-0.834067	-0.936958	-0.115914
rc_AA963674_at	MAP-kinase kinase 2						2.09e-05	8.81e-08	0.00069236	-0.406087	3.73e-06	-0.000180168
rc_AA963674_g_at	MAP-kinase kinase 2						9.89e-05	-0.00201816	-0.785641	-0.752437	0.314348	-4.7222e-05
rc_AI176689_at	MAP-kinase kinase 6						0.320052	-0.700434	0.46084	0.715003	0.49258	-0.0118722
U48596_at	MAP-kinase kinase kinase 1						0.112859	-0.865652	0.0222031	-0.242908	-0.835014	0.199978
U48596_g_at	MAP-kinase kinase kinase 1						0.150951	-0.278948	0.000196858	-0.627806	-0.170507	-0.155707
AF013144_at	MAP-kinase phosphatase (cpg21)						0.827043	0.707081	8.42e-06	-0.797984	0.884347	5.05e-08
U42627_at	MAP-kinase phosphatase 3						0.169045	-0.0137083	0.777098	-0.0146979	-0.174215	2.01e-20
X94185cds_s_at	MAP-kinase phosphatase 3						9.72e-05	0.31427	0.0386975	-0.716211	0.552359	3.29e-19
U37462_s_at	MEK5alpha-1						0.209902	-0.017199	-2.3182e-05	-0.583089	-0.0965088	0
U37464_s_at	MEK5alpha-2						0.61507	0.465996	-5.6864e-05	-0.589883	-0.36876	-1e-09
S74351_s_at	protein tyrosine phosphatase non-receptor type 16						0.00349874	0.472333	-2e-09	-0.589883	-0.0776257	-4e-07
S81478_s_at	protein tyrosine phosphatase non-receptor type 16						0.0643223	0.030892	-0.000107882	-0.0249045	-0.0180617	-5.421e-06
U02553cds_s_at	protein tyrosine phosphatase non-receptor type 16						0.0518535	0.234116	-1.3466e-05	-0.162711	-0.637309	-0.000269622
L27112_s_at	stress activated protein kinase alpha II, Mapk9						0.00342153	-0.339128	-0.000741387	0.021548	0.26371	-0.00252263
rc_AI231354_at	stress activated protein kinase alpha II, Mapk9						0.378605	-0.000319685	0.436239	-0.898537	0.777105	0.000589778
rc_AI231354_g_at	stress activated protein kinase alpha II, Mapk9						0.778181	-0.906066	0.801484	-0.33123	-0.274005	0.0871904

## Sheet: p38
p38 regulated genes
							CM-enriched			Fibroblasts
probe ID	Gene description					MS	IR	UV	MS	IR	UV
rc_AA799498_at	BNP					0.0697247	-0.883922	-0.00018414	-0.914968	-0.271768	0
X06832cds#2_s_at	chromogranin A					0.472312	0.284378	0.759015	-0.691828	-0.684685	-0.212259
X17163cds_s_at	c-jun oncogene transcription factor AP-1					0.00802241	0.77225	0.0264925	0.982172	-0.943503	3.87e-11
D14014_g_at	cyclin D1					0.793009	5.12e-05	1.97e-06	-0.50011	0.589293	0.000177938
D14014_at	cyclin D1					0.151979	0.0341979	0.000107509	-0.995118	-0.514324	-0.117611
X75207_s_at	cyclin D1					0.229724	6.07e-07	4.25e-07	-0.945727	-0.497666	4.57e-07
rc_AA800784_at	cysteine rich protein 61					0.000155614	0.929948	0.61758	-0.663706	-0.571801	-0.000107195
AF006619_s_at	iNOS					-0.0214152	0.360637	-0.0214424	0.805491	0.317198	0.0731902
D44591_s_at	iNOS					-0.256319	0.0120138	-0.00723245	0.979994	0.327215	0.984202
D83661_s_at	iNOS					0.376711	-0.353952	-0.608973	0.980981	0.380296	-0.10956
S71597_s_at	iNOS					0.395091	0.999292	-0.386767	0.869953	0.364871	-0.0969463
U03699complete_seq_at	iNOS					-0.848755	4.24e-07	-0.997249	0.504746	-0.643696	0.452464
U48829_s_at	iNOS					-0.810302	0.41211	-0.564984	0.941003	-0.485881	0.00910922
D00403_at	interleukin-1 alpha					0.638073	-0.828719	-0.0137856	-0.417362	0.773793	0.106269
D00403_g_at	interleukin-1 alpha					0.71576	-0.0780538	-0.330815	-0.519264	-0.578149	-0.393738
E05489cds_s_at	interleukin-1 alpha					-0.567371	-0.828176	-0.0849746	0.931981	0.869051	0.662644
E01884cds_s_at	interleukin 1-beta					-0.464732	-0.00597645	-0.665163	0.931054	0.530992	0.308748
M98820_at	interleukin 1-beta					-0.0628308	-0.000106606	0.637102	-0.0327891	0.952043	-0.0961827
M98820_g_at	interleukin 1-beta					0.589633	-0.0172962	0.971855	-0.980751	-0.334112	-0.0773714
U81492_s_at	interleukin-3					-0.592114	-0.419523	0.885014	0.915094	0.256738	-0.163117
M26744_at	interleukin 6					-0.150773	2.05e-06	0.00108617	0.463683	0.285665	1.92e-11
M26745cds_s_at	interleukin 6					0.573048	0.258987	0.226391	-0.752506	0.27209	0.0337108
rc_AA891041_at	JunB					0.611782	0.312929	0.000187012	-0.00331453	-0.689884	6.28e-15
X54686cds_at	JunB					-0.419662	0.0165556	5.17e-06	-0.00100758	-0.984286	5.5e-11
X13722_at	LDL receptor					8.47e-05	-5.62e-07	-1e-09	-0.353372	0.579552	-0.0539274
X73579_at	low affinity IgE receptor (CD23)					-0.396963	-0.311248	0.944195	-0.216533	0.68946	-0.825244
X02601_at	matrix metalloproteinase 3					-0.190984	-0.253649	0.453978	0.575472	0.700033	0.895838
M60616_at	MMP-13					0.236677	0.00888191	0.49684	-0.843726	0.725732	-0.557323
M14656_at	osteopontin					0.0916521	-0.00136357	-0.00290188	-0.508162	-0.00589681	0.117961
M24067_at	PAI-1					0.000150021	-0.0374302	-3.5669e-05	-0.260048	-0.104443	-0.000411094
AB011365_s_at	peroxisome proliferator activated receptor (PPAR), gamma					0.872686	-0.919423	-0.107097	-0.0132195	-0.345959	-0.0263961
S49491_s_at	preproenkephalin					0.100633	-0.991361	1.08e-06	-0.744956	-0.00486871	3.8e-19
S79730_s_at	prepronociceptin					0.512266	0.312909	-0.260286	0.800604	0.695497	-0.00860622
rc_AI169327_g_at	TIMP-1					0.111642	-0.024084	3.6e-06	-0.740613	-0.0209304	1.2e-16
rc_AI169327_g_at	TIMP-1					0.111642	-0.024084	3.6e-06	-0.740613	-0.0209304	1.2e-16
E02468cds_s_at	TNF					-0.468888	0.349375	-0.0785403	-0.982198	0.702534	-0.969704
AF026476_at	upstream transcription factor 1					0.0405089	-0.185436	1.06e-05	-0.904697	-0.292758	2.68e-06
rc_AA891717_at	upstream transcription factor 1					0.26735	0.218139	3.48e-05	-0.930354	0.690699	0.00320682
rc_AA891717_g_at	upstream transcription factor 1					-0.222834	-0.777477	0.000628404	0.47488	-0.741515	0.00217852
X63434_at	urokinase plasminogen activator					0.128932	0.131885	-3.25844e-05	0.261249	0.529993	-0.990865
rc_AA850734_at	vascular endothelial growth factor					8.41e-06	-0.651082	0.951773	-0.807295	0.226751	-3.57e-07
M84488_at	VCAM-1					0.914686	7.4e-07	-0.298799	-0.907023	-0.285665	0
X63722cds_s_at	VCAM-1					0.907148	0.000358372	-0.383718	-0.772307	0.805634	0

## Sheet: p53
p53 target genes
							CM-enriched			Fibroblasts
Probe ID	Gene description					MS	IR	UV	MS	IR	UV
M63282_at	activating transcription factor 3					1.07916	1.50322	0.0475123	0.654725	1.09016	1.71e-09
M60921_at	B-cell translocation gene 2, anti-proliferative					0.741902	0.000106571	7.5e-07	1.78004	1.53362	5.12e-13
M60921_g_at	B-cell translocation gene 2, anti-proliferative					0.109104	0.0233577	5.07e-09	1.39658	0.336072	1.51e-21
rc_AA944156_s_at	B-cell translocation gene 2, anti-proliferative					0.222733	0.978865	1.45e-07	1.66306	0.0652231	2.42e-22
L14680_at	Bcl-2					0.0093722	0.585032	1.99968	1.34951	0.491257	2
L14680_g_at	Bcl-2					0.889199	1.09333	1.80584	1.83464	0.753071	2
S74122_s_at	Bcl-2					1.74885	1.52225	1.91388	1.24133	1.7657	1.85717
S76511_s_at	Bcl2-associated X protein					0.0364236	5.9e-13	2.24e-08	0.714785	1.46549	0.000223755
U49729_at	Bcl2-associated X protein					0.063112	3.82e-09	0.00133666	1.47082	0.302933	0.739491
U59184_at	Bcl2-associated X protein					0.281163	2.43e-14	0.000174073	0.866139	0.0180617	0.101607
S78284_s_at	Bcl-xshort					0.168217	0.586118	0.0317648	1.98792	1.47e-09	1.9354
D78591_at	cardiotrophin 1					0.159829	0.239372	0.771564	1.71325	1.71434	0.500236
M60753_s_at	catechol-O-methyltransferase					0.0171333	0.105289	0.249473	1.60383	1.9147	8.74e-10
M57664_at	creatine kinase, brain					0.107143	1.29213	0.00137864	1.06279	1.97604	1.22e-05
M57664_g_at	creatine kinase, brain					0.0841998	1.1195	1.11e-07	1.74015	1.8477	8.03e-05
X59737mRNA_at	creatine kinase, mitochondrial 1, ubiquitous					1.05496	1.18499	1.61876	0.808244	0.256738	0.434987
X59737mRNA_g_at	creatine kinase, mitochondrial 1, ubiquitous					1.2537	0.964468	1.83674	1.22799	1.1006	0.247147
M10140_at	creatine kinase, muscle					0.249039	1.7729	1.38081	0.887687	1.37555	2
D14014_at	cyclin D1					0.151979	0.0341979	0.000107509	1.00488	1.48568	1.88239
D14014_g_at	cyclin D1					0.793009	5.12e-05	1.97e-06	1.49989	0.589293	0.000177938
X75207_s_at	cyclin D1					0.229724	6.07e-07	4.25e-07	1.05427	1.50233	4.57e-07
X70871_at	cyclin G					0.147621	2.94e-36	1.55e-14	0.385204	9.5e-25	2.05e-32
M37394_at	epidermal growth factor receptor					0.509156	0.887606	0.746281	0.744956	0.0927844	0.149572
rc_AI231257_at	EST227945, similar to cyclin D1					1.05978	0.994782	0.0240782	0.673967	1.66283	0.0436621
rc_AI008852_at	eukaryotic translation elongation factor 1 alpha 1					1.79957	1.97022	1.86413	0.185311	1.1821	1.95946
M22427_at	FGF2					1.17296	0.17646	0.951773	0.859259	0.430783	1.0963
rc_AA997476_at	FGF2					0.108977	0.0280332	0.103878	1.10041	1.23981	0.922905
X07285cds_s_at	FGF2					1.14132	1.25476	1.4573	0.470262	1.39061	0.0191448
L32591mRNA_at	growth arrest and DNA-damage-inducible 45 alpha					1.20002	2.19e-05	0.000478315	1.74824	0.00207223	1.69672
L32591mRNA_g_at	growth arrest and DNA-damage-inducible 45 alpha					0.629331	1.27626	3.68e-06	1.8962	0.114621	1.99999
rc_AI070295_at	growth arrest and DNA-damage-inducible 45 alpha					0.984485	1.78008	0.0337809	0.270506	0.822423	2
rc_AI070295_g_at	growth arrest and DNA-damage-inducible 45 alpha					0.175878	1.98899	0.00439174	0.78171	1.9745	1.99252
M86389cds_s_at	heat shock 27kDa protein 1					0.158996	0.264361	1.35435	1.00053	1.06435	9.48e-06
M37482_at	inhibin beta-A					0.736239	0.983608	1.81942	0.88609	1.0757	1.99038
M31837_at	Insulin like growth factor binding protein 3					0.562492	1.96433	2	1.98781	1.49897	2
rc_AI009405_s_at	Insulin like growth factor binding protein 3					1.96699	1.9924	1.9978	0.637742	1.88785	2
U65656_at	matrix metalloproteinase 2 (72 KDa type IV collagenase)					0.0474067	4.13e-12	0.00401538	1.01367	0.000261813	1.20923
X71466_at	matrix metalloproteinase 2 (72 KDa type IV collagenase)					1.08431	0.773511	0.749243	0.883876	0.366783	1.62452
L41275cds_s_at	p21					0.907485	3.16e-12	1.9e-13	1.07343	2.52e-14	3.89e-29
U24174_at	p21					0.0508416	1.07e-19	1.55e-14	1.51528	1.4e-10	3.6e-22
Y13148cds_at	PAG608					0.505859	0.600838	0.0303036	0.880293	0.0303767	0.00475522
rc_AA875455_at	PAG608					0.0518277	8.74e-06	0.972898	1.37084	0.000282267	1.44574
M24604_at	proliferating cell nuclear antigen					0.651621	2	9.28e-10	1.32214	1.80525	9.09e-18
M24604_g_at	proliferating cell nuclear antigen					0.854386	2	5.29e-11	0.704475	2	9.99e-35
rc_AA957218_at	similar to cyclin D1					1.58018	0.538404	1.41255	0.881312	1.31657	0.76065
M31076_at	transforming growth factor alpha (TGF-alpha)					0.709844	0.368637	1.45557	1.00669	1.52487	0.170385

## Sheet: transcr. fact.
Transcription factors
				CM-enriched			Fibroblasts
Affy probe ID	Gene description		MS	IR	UV	MS	IR	UV
J04147_at	1,25-dihydroxyvitamin D-3 receptor		1.1796	0.80935	0.940979	1.38308	0.85421	1.99725
M63282_at	activating transcription factor 3		1.07916	1.50322	0.0475123	0.654725	1.09016	1.71e-09
AF030091UTR#1_at	activity and neurotransmitter-induced early gene 6 (ania-6)		1.44226	1.79833	9.42e-08	1.1927	1.32416	0.0934084
AF030091UTR#1_g_at	activity and neurotransmitter-induced early gene 6 (ania-6)		1.18145	1.90897	7.26e-06	1.99475	1.83959	1.98368
D42156cds_at	Ad4BP		1.74719	0.0405511	0.165266	0.979882	0.948406	1.94563
U04860_at	Ah receptor		0.208964	0.108509	1.95777	1.04845	0.208157	1.31003
AB016536_s_at	AlF-C1		0.199919	0.00966534	0.00608509	1.64447	1.61801	2.08e-12
X65948_at	alpha initiation factor		0.249226	1.68312	1.12e-05	0.985852	1.93114	3.48e-05
L35271_at	AML1		0.68962	1.00996	1.83953	1.83511	1.4165	1.99982
U25967_at	Arix1 homeodomain protein		1.08625	1.12613	0.965756	1.03303	0.701952	1.95091
AF082124_s_at	aryl hydrocarbon receptor (AHR)		0.0792157	0.583076	1.81523	1.20446	0.00307534	1.39949
AF082125_s_at	aryl hydrocarbon receptor (AHR)		0.952134	0.867616	0.678009	1.35749	0.443621	0.226878
AF082126_at	aryl hydrocarbon receptor (AHR)		1.98914	0.556131	1.03583	0.538328	1.19269	0.727391
U08986_s_at	aryl hydrocarbon receptor nuclear translocator (ARNT)		1.10849	1.06622	0.186398	1.65353	0.167909	0.000943424
U61184_at	aryl hydrocarbon receptor nuclear translocator 1 (Arnt1)		9.55e-05	1.8418	0.348986	1.5575	0.122757	0.745532
AB004056_at	BarH-class homeodomain transcription factor		1.85307	1.67605	0.789307	1.06228	1.8587	0.596972
M87634_at	BF-1		1.1505	1.87822	1.45047	0.170866	1.83618	1.23432
L13192_i_at	brain factor-2 (HFH-BF-2)		1.13583	0.0216786	1.45464	1.05568	1.30546	0.109359
L13192_f_at	brain factor-2 (HFH-BF-2)		0.827051	0.202671	1.55763	1.27355	0.543382	0.595997
L13193_at	brain factor-3 (HFH-BF-3)		0.212667	0.548956	1.69963	1.01902	1.31488	1.99997
AJ001641_at	Brain-1 (Brn-1) protein		1.50222	0.847218	1.32601	1.07912	0.85945	0.0576724
Z11834_at	brain-4		1.05539	1.5538	1.6825	0.330946	0.112147	1.53359
D12769_at	BTE binding protein		0.609674	1.83454	0.000189113	1.02245	1.82508	2
D12769_g_at	BTE binding protein		0.286612	1.89454	2.7e-05	1.37553	1.46435	2
X64403_at	c/ebp gamma		0.0339097	0.998016	0.0151708	1.26582	0.868921	1.99914
U67080_at	C2-HC type zinc finger protein r-MyT13		0.737495	0.903836	1.67821	0.87484	0.146874	0.832755
U67081_at	C2-HC type zinc finger protein r-MyT2		0.783887	0.322199	1.45047	1.00747	1.30943	0.304248
X14788_s_at	cAMP response element binding protein (CREB)		0.078136	0.692953	0.0164421	1.08503	1.29371	0.0010367
U38938_i_at	cAMP response element binding protein 1		1.13704	1.03941	1.64577	0.923466	1.23653	1.52931
Z15158mRNA_at	cAMP responsive-element modulator (CREM)		1.19521	1.26205	0.396043	0.914968	1.28554	0.223888
U50736_s_at	cardiac adriamycin responsive protein		0.381279	0.336664	1.99999	1.18629	1.6807	2
L14018_at	cartilage homeoprotein 1 (Cart-1)		1.72701	1.29272	1.4638	0.900802	1.06435	1.83187
U17607_at	CCAAT binding transcription factor CBF subunit C		0.039912	1.99416	1.99999	1.58813	1.88067	2
M60617_at	CCAAT binding transcription factor-B subunit (CBF-A11)		1.90749	0.605535	0.933186	1.70421	0.271768	0.753062
M60617_g_at	CCAAT binding transcription factor-B subunit (CBF-A11)		0.734288	1.16208	0.600512	0.982172	1.34215	0.00242833
M34238_at	CCAAT binding transcription factor-B subunit (CBF-B)		0.165815	0.354759	0.058229	1.48244	0.880173	1.5e-08
rc_AI045030_s_at	CCAAT/enhancerbinding, protein (C/EBP) delta		0.0557065	0.428418	1.26174	1.16108	1.94177	2
rc_AA946292_at	CCAAT/enhancerbinding, protein (C/EBP) delta		0.832094	1.75764	1.56311	1.80189	1.96975	0.000395264
X83579_at	Cdk-activating kinase		1.69586	0.000579628	2.97e-05	0.0589681	1.99238	0.00699208
M65149_at	CELF		0.254751	0.644142	1.47563	1.11387	1.85322	2
X12744_at	c-erbA thyroid hormone receptor		0.921037	0.262591	0.425848	1.15254	1.42569	1.99999
M31174_g_at	c-erbA-alpha-2-related protein		0.779798	0.0925914	1.02868	1.17282	0.597382	1.99959
M31174_at	c-erbA-alpha-2-related protein		0.672211	0.208401	1.45665	1.16592	1.55887	2
L08814_at	CIIDBP (homologous to human SSRP-1 and mouse T160 genes)		0.0811479	1.19909	0.00119614	1.78943	1.8453	0.0027623
X17163cds_s_at	c-jun oncogene transcription factor AP-1		0.00802241	0.77225	0.0264925	0.982172	1.0565	3.87e-11
AJ000485_at	CLIP-115 protein		0.112859	0.352192	0.177641	1.00679	1.20119	1.22905
Y00396mRNA_at	c-myc oncogene and flanking regions		0.0122948	1.91438	4.15e-05	0.216889	2	1.99998
M83740_s_at	cofactor		1.36046	0.530214	0.0403644	1.14845	1.45379	0.471816
U04835_at	CREMdeltaC-G		0.971515	1.24678	0.278102	1.06977	1.64769	5.16e-06
J03179_at	D site albumin promoter binding protein		0.846412	0.0423138	1.09997	1.22457	1.53295	2
J03179_g_at	D site albumin promoter binding protein		0.524339	0.0030815	1.55687	1.05516	1.83007	2
X99470_at	DAX-1 protein		0.252388	1.08412	1.85732	0.995118	0.924302	1.65168
Y08138_at	dHand protein		0.904512	1.71101	0.895282	1.25828	1.78808	1.02503
D31734_at	Distal-less 3 (Dlx-3) homeobox protein		1.12344	1.81995	1.99989	1.33939	1.34423	0.585675
D31734_g_at	Distal-less 3 (Dlx-3) homeobox protein		1.3559	0.738054	1.15174	0.493607	0.770117	1.36802
L27663_at	DNA binding protein (Brn-2)		1.46871	0.764253	1.61367	0.813711	1.09646	0.297123
L22760_at	DNA binding protein (GATA-GT1)		0.00996645	1.68921	0.229409	1.54402	0.539433	2
L22761_at	DNA binding protein (GATA-GT2)		0.000608801	1.09657	0.848257	1.91233	0.844211	1.9891
Y10258cds_at	DNA binding protein, KET		0.67294	0.782468	1.00065	1.06216	1.31571	0.0121801
Z19552cds_at	DNA topoisomerase II		0.673619	2	0.824464	1.07816	1.85134	1.99938
D13309_s_at	DNA-binding protein B		0.0450185	0.291106	0.0599035	1.21114	1.54226	1.99309
rc_AI176662_s_at	early growth response 1		0.0692275	0.00943793	1.43e-05	1.96975	1.06993	8.29e-17
rc_AI144873_at	early growth response 4		0.590933	1.01549	1.26469	0.121939	1.34107	1.99814
rc_AI145177_f_at	early growth response 4		0.894523	1.57058	1.52104	0.911722	1.62982	1.99667
M81088_at	EF-1-alpha		0.523516	0.374684	0.563649	1.66543	0.307568	1.98473
Y08140_at	eHand protein		0.573816	0.751498	0.604113	0.524553	0.899721	1.96869
rc_AI177751_at	elongation factor SIII p15 subunit		0.181273	1.01943	0.578401	0.483916	1.66069	1.97494
L46816_at	elongin A		0.0724235	1.75751	0.102748	1.86693	0.00716496	6.63e-05
U57439_at	estrogen receptor beta		0.39895	0.047467	1.02827	0.94635	1.20223	1.11019
U57439_g_at	estrogen receptor beta		0.800813	0.133231	0.71802	1.24069	1.37053	1.50824
U91679_at	ETS domain transcription factor Pet-1		0.894331	0.620311	1.37255	1.17773	1.26418	1.95484
rc_AI008852_at	eukaryotic translation elongation factor 1 alpha 1		1.79957	1.97022	1.86413	0.185311	1.1821	1.95946
U18374_at	farnesoid X activated receptor		1.6871	0.689697	1.56887	1.00528	1.78855	1.99957
Y11321cds_at	fork head protein TTF-2		1.99391	1.98627	1.2456	0.94071	1.0118	1.9999
rc_AA893671_at	forkhead box O1A		0.505931	0.292734	1.52603	0.982909	0.918111	1.27316
rc_AI230842_at	fos-like antigen 2		0.776294	0.690652	1.87026	1.00673	0.936958	1.99984
M19651_at	fos-related antigen (Fra-1)		0.190657	0.00418059	2.01e-05	0.64608	0.53918	2.37e-10
U18982_s_at	fos-related antigen 2 (fra-2)		0.0587951	0.712761	0.00109992	1.64837	1.05775	0.17121
AB012960_s_at	FTZ-F1 beta1		1.10109	0.846827	1.25272	0.657565	1.07096	0.970014
rc_AI234969_s_at	GATA binding protein 4		0.353892	1.9898	0.0822925	1.92911	0.986898	1.7784
rc_AA955182_at	GATA binding protein 6		0.985432	1.99934	1.9463	1.1425	1.99857	1.99615
rc_AA955182_g_at	GATA binding protein 6		0.0346757	2	1.82341	1.55362	1.07068	1.99167
Z17223_at	Gax protein		1.45055	1.2616	1.84249	1.42986	0.613058	1.13689
rc_AA800912_at	general transcription factor II I repeat domain-containing 1		0.608611	0.85439	1.83816	1.10375	0.813393	1.99966
rc_AA800912_g_at	general transcription factor II I repeat domain-containing 1		0.687097	0.102709	1.9492	1.63165	1.03413	2
rc_AI012534_at	general transcription factor IIa, 2 (12kD subunit)		1.13699	0.875286	0.86108	1.2148	1.56554	0.385523
AF081557_at	glial cells missing protein homolog (Gcm1)		0.0472947	0.0182446	1.00147	0.913602	1.61386	0.348886
U30186_at	growth arrest and DNA-damage-inducible protein GADD153		1.36784	6.44e-06	3.5e-10	1.73882	1.10071	1.72208
U71293_at	hairless protein		0.737495	1.69465	0.395915	1.13388	0.520566	1.98717
X83094cds_at	heat shock transcription factor 1		0.0966645	0.528461	0.000165747	1.10041	1.00075	0.0361839
rc_AI172097_at	heat shock transcription factor 1		0.00418993	8.38e-05	6.31e-09	1.53632	1.1252	0.000777526
rc_AI172097_g_at	heat shock transcription factor 1		0.000481657	0.0283933	0.000449213	1.03729	0.536371	1.11916
L01267_at	helicase (RAP30)		0.165922	1.76281	1.96515	1.03723	1.81055	2
X54423cds_s_at	hepatic nuclear factor one (HNF1)		1.55561	0.551789	0.770616	1.36765	1.26977	1.9117
L09647_at	hepatocyte nuclear factor 3a (HNF-3 beta)		1.15906	0.985236	1.09464	0.50489	0.061398	0.743632
X55955_at	hepatocyte nuclear factor 3A (HNF-3A)		0.941716	1.22838	1.62567	0.785815	0.445797	0.162402
D10554_s_at	hepatocyte nuclear factor 4 (HNF4)		1.05525	0.143484	0.190253	1.22394	0.185421	1.91839
X57133mRNA_at	hepatocyte nuclear factor 4 (HNF4)		0.295886	0.266601	1.39925	1.0625	1.74326	1.99791
X57133mRNA_g_at	hepatocyte nuclear factor 4 (HNF4)		1.61944	0.800475	0.645491	1.62897	1.77904	0.72148
Y14933mRNA_s_at	hepatocyte nuclear factor 6 beta		0.84834	0.30079	0.998527	0.920895	0.0987766	0.521082
D14029_at	HES-2		0.613462	1.9609	1.90021	0.875785	0.244929	0.607406
D12516_at	HES-5		0.986734	1.52225	1.44319	1.1837	1.28853	1.74418
D12516_g_at	HES-5		1.04787	1.55846	0.49223	0.641027	1.01778	0.131649
L36388_at	HFH-4		0.423724	1.92453	1.11816	1.08152	0.93544	1.69125
rc_AA892297_at	histone deacetylase 2		0.00929232	1.98522	0.000185213	1.04808	1.03106	0.00485523
L13201_at	HNF-3/forkhead homolog-1 (HFH-1)		0.348637	1.05307	0.654989	1.67148	1.08375	1.59801
L13202_f_at	HNF-3/fork-head homolog-2 (HFH-2)		1.00264	1.1355	1.11816	1.14667	1.01849	0.875342
L13202_i_at	HNF-3/fork-head homolog-2 (HFH-2)		0.110983	0.261903	0.934719	0.508162	1.54585	0.0271046
L13205_at	HNF-3/fork-head homolog-5 (HFH-5)		1.3761	1.04725	0.765813	0.919933	1.09937	0.355556
L13206_f_at	HNF-3/fork-head homolog-6 (HFH-6)		1.8793	0.00556111	1.6445	1.19944	1.50167	1.06781
L13207_at	HNF-3/fork-head homolog-7 (HFH-7)		1.84912	1.80933	1.35097	1.01415	1.37156	0.128376
rc_AI070026_at	homeobox A2		1.54606	1.89373	1.01147	0.457479	1.09422	0.321496
M91802_at	homeobox protein (Hox 1.11)		1.85955	0.941373	1.29825	1.36841	0.913916	1.73711
AF039832_at	homeobox protein (rPtx2)		0.288572	0.902722	0.495056	0.493276	0.269253	1.3847
AF039832_g_at	homeobox protein (rPtx2)		0.45824	0.596393	1.70709	0.676671	0.483227	0.0458921
U93092_at	homeobox-plus HoxA1 protein (HoxA1)		0.678169	1.75646	1.07958	1.19552	0.723111	1.92667
AF004431_at	homeodomain protein Nkx6.1		1.36477	0.881209	1.48605	0.722565	1.41046	1.90651
Y09507_at	hypoxia-inducible factor 1		0.00359692	1.41497	0.0947191	1.4412	0.00688106	2.87e-05
U17254_g_at	immediate early gene transcription factor NGFI-B		0.321684	1.13382	0.00712768	1.24186	1.51134	0.413714
U17254_at	immediate early gene transcription factor NGFI-B		0.106708	1.69016	0.00119406	1.3228	0.625567	0.188255
U83112_at	INS-1 winged helix		1.82488	1.99943	0.773778	0.894465	1.01189	0.724613
M34253_g_at	interferon regulatory factor 1 (IRF-1)		0.0330129	1.73346	4.8e-15	1.31545	1.54372	1.06e-22
M34253_at	interferon regulatory factor 1 (IRF-1)		0.433154	1.2949	3.32e-08	0.987087	1.06806	2.77e-07
U17565_at	intestinal DNA replication protein		0.00447268	2	0.00587586	1.64014	1.99738	0.000153901
U17565_g_at	intestinal DNA replication protein		0.0268445	2	1.8313	1.90224	2	1.38e-12
S69329_at	isl-1=homeobox		0.71239	1.36272	1.13616	0.909468	0.300426	0.980032
S69329_g_at	isl-1=homeobox		1.86147	1.35066	1.13336	1.21625	0.214091	0.65218
U53449_at	jun dimerization protein 2 (jdp-2)		0.972444	0.860353	1.87581	1.00197	1.42213	2
D26307cds_at	jun-D		0.874617	1.1174	0.647985	0.919805	1.28803	0.0173677
U75398_s_at	Krox-24		1.86162	0.939926	0.382342	1.17834	1.40654	7.97e-10
L08812_at	leucine zipper protein (TFEC)		1.46883	0.471305	1.63513	1.08621	0.0616822	1.99207
J03170_at	liver specific transcription factor (LF-B1)		1.00255	1.2128	1.12014	1.19538	0.855325	1.24166
AJ005425_at	MEF2D protein		0.135573	0.111632	0.0104426	1.24044	1.20206	0.577628
M36074_at	mineralocorticoid receptor (MR)		1.00284	1.60737	1.99999	1.29044	0.691303	1.99974
M36074_g_at	mineralocorticoid receptor (MR)		0.599579	1.48568	1.99989	0.650403	1.22382	1.93934
rc_AI639082_s_at	mini chromosome maintenance deficient 6		0.379323	2	1.79537	1.69144	1.99999	0.00199798
U58279_at	Mist1 bHLH protein		1.33599	0.625808	0.349553	0.658936	0.456465	1.58247
U66478_at	mothers against dpp 1 homolog (Mad1)		0.021049	0.960181	0.0258134	1.37751	1.65795	6.97e-08
U66479_at	mothers against dpp 3 homolog (Mad3)		0.00203237	0.331583	0.944239	9.37e-06	1.17213	0.743305
AF061752_at	msf-1		0.906058	0.972217	1.4066	1.62199	1.99912	2
D83036_at	Msx-1 protein,		0.128084	0.32499	1.57507	1.30913	1.00687	1.88612
M27151_at	muscle regulatory factor MRF4		1.49687	1.67034	1.99604	0.216479	0.96437	1.49873
AF023087_s_at	nerve growth factor induced factor A		1.99998	8.13e-27	2	2	1.99998	5.46e-47
M18416_at	nerve growth factor-induced (NGFI-A)		0.48011	1.57158	1.46e-07	1.9999	1.68689	1.39e-16
X66022mRNA#1_s_at	neuro-D4 protein		1.93126	0.553062	7.97e-07	0.716965	0.501237	1.31e-09
X66022mRNA#3_i_at	neuro-D4 protein		1.86959	0.0972533	0.367332	0.544096	1.10989	0.230844
U40188_at	neuronal cell death related gene in neuron -7 (DN-7)		0.0147652	1.4765	0.00083221	1.14622	1.19015	0.141849
rc_AI145834_at	neuron-derived orphan receptor-2		1.32637	1.9995	1.83147	0.814545	0.958037	0.903409
X86003_at	neuron-derived orphan receptor-2		0.216422	1.69613	0.810895	0.652602	1.02265	0.0188865
U09228_at	New England Deaconess transcription factor		0.563849	0.924828	2	0.38977	1.07068	2
U09229_at	New England Deaconess transcription factor		0.0131179	1.72325	2	1.29991	1.42808	2
X13167cds_s_at	NF-1 like DNA-binding protein		0.058237	0.372386	2	1.67021	1.51917	2
AB012230_at	NF1-B1		0.373205	1.69245	1.26373	1.90867	1.07264	2
AB012230_g_at	NF1-B1		3.33e-05	1.93768	1.99945	1.19422	0.457049	2
AB012231_s_at	NF1-B2		0.000156391	1.95104	2	1.67363	1.90349	2
AB012233_at	NF1-C2		1.64185	0.0499136	0.829928	1.84978	1.03317	1.654
AB012235_at	NF1-X1		0.167174	0.769484	0.657018	1.11896	1.46151	2
AB012234_at	NF1-X1		0.145323	0.177155	1.48401	0.36854	1.54863	1.99999
AB012234_g_at	NF1-X1		0.967401	0.252534	1.99085	0.788006	1.3794	2
rc_AI177161_at	NF-E2-related factor 2		0.0684801	0.00142624	0.000142446	1.00652	1.61089	0.591032
rc_AI177161_g_at	NF-E2-related factor 2		0.478596	0.000134607	9.96e-05	1.01902	1.24384	0.758504
D78018_s_at	NFI-A2		0.0325743	1.45551	2	1.98863	1.26887	2
AF055884_s_at	nuclear DEAF-1 related transcriptional regulator (NUDR)		0.0824953	0.0120138	0.000355016	1.3859	1.10219	0.014827
rc_AI176488_at	nuclear factor I/B		0.388934	1.00506	1.99873	0.874248	1.87862	2
L26267_at	nuclear factor kappa B p105 subunit		0.114889	1.9575	2	1.74867	1.31657	2
X13058_at	nuclear oncoprotein p53		0.000188476	1.87436	4.29e-05	1.04645	1.16625	1.99335
U01146_s_at	nuclear orphan receptor HZF-3 (HZF-3)		0.236199	0.00655409	0.0449161	1.04117	1.28344	0.085638
L08595_at	nuclear receptor (RNR-1)		0.196232	0.515455	0.543354	0.32601	0.816292	0.286647
U20796_at	nuclear receptor Rev-ErbA-beta		1.92864	1.0778	0.620742	0.00379301	1.24273	2
rc_AA956855_at	nuclear receptor subfamily 1, group H, member 2		0.827735	0.130475	1.14502	0.714785	1.15107	1.94523
rc_AI012183_at	nuclear receptor subfamily 2, group F, member 2		0.29976	0.225283	0.701751	1.28148	1.24023	1.99983
rc_AA801029_s_at	nuclear receptor subfamily 2, group F, member 6		0.87232	1.99966	0.686	1.48748	1.9636	1.52419
rc_AI235978_at	nuclear receptor subfamily 3, group C, member 2		1.70663	1.7454	1.70603	0.602239	0.742434	1.99859
rc_AI176710_at	nuclear receptor subfamily 4, group A, member 3		0.118627	1.15107	0.564743	0.276189	1.10941	8.61e-11
rc_AA817843_at	nuclear transcription factor-Y beta		0.000461724	1.8244	0.000774416	1.09478	1.07264	9.03e-14
rc_AA875121_at	nuclear transcription factor-Y gamma		0.000187885	1.12631	1.3742	1.41635	1.34866	1.99998
rc_AI072435_at	nuclease sensitive element binding protein 1		1.08682	0.0749777	1.15876	0.259847	1.57347	0.618528
U14533_at	orphan receptor		0.257162	0.434097	1.88809	1.31935	1.06679	1.47086
U10995_at	orphan receptor COUP-TFI		1.62361	1.39432	0.496639	0.157196	0.402831	0.885704
U10995_g_at	orphan receptor COUP-TFI		1.33656	1.50014	0.464624	0.604041	1.66467	0.00522622
U11685_at	orphan receptor RLD-1 (rld-1)		0.989172	1.27753	0.00979693	1.43621	0.788246	0.868713
L32602_at	OTX1		0.772181	1.08358	0.757132	1.2437	0.67505	1.63061
AF003926_at	ovalbumin upstream promoter gamma nuclear receptor rCOUPg		0.00537949	1.95579	0.0789687	1.04629	1.37153	1.58582
X98170_at	p48 DNA-binding subunit of transcription factor PTF1		1.96358	0.575901	1.69202	0.405746	0.236323	0.107267
AJ002424cds_at	p65 protein		1.42128	0.745137	1.43642	1.64166	1.81554	1.61358
U29174_at	paired-like homeodomain transcription factor (DRG11)		1.37459	1.95369	1.85998	1.01063	0.532875	1.8487
D87748_at	paired-type homeodomain transcription factor (DRG11)		0.630181	0.812223	0.767557	0.947461	1.33998	1.58223
X62323_at	Pan-1		0.046743	1.98106	0.183345	1.05568	1.64521	1.99075
S74393_s_at	Pax-6		1.94263	1.88113	1.02567	1.58913	0.191057	0.921628
M88592_at	peroxisome proliferator activated receptor (PPAR)		0.820465	0.899151	1.94284	0.0661301	0.993998	0.486511
L01507_at	PIT-1-beta		1.15124	0.935944	1.09028	1.57659	0.256236	0.448887
X54686cds_at	pJunB gene		1.58034	0.0165556	5.17e-06	1.99899	1.01571	5.5e-11
L23204_at	POU domain factor (Brn-5)		0.54303	1.04052	0.917788	1.4955	1.07068	1.97264
U40064_g_at	PPAR delta protein (PPAR delta)		0.614173	0.24494	1.68321	1.39658	0.491612	0.974227
U40064_at	PPAR delta protein (PPAR delta)		0.196906	0.315736	1.89519	1.63569	1.72065	1.95487
AB011365_s_at	PPAR-gamma protein		0.872686	1.08058	1.8929	1.98678	1.65404	1.9736
L20681_at	proto-oncogene (Ets-1)		0.590807	1.71595	2	0.188753	1.08608	1.99805
L20682mRNA#1_g_at	proto-oncogene (Ets-1), promoter region		0.182602	1.99771	1.84796	1.78973	1.46969	0.723872
AJ002259_at	Prx3A protein		1.44696	1.77421	0.785541	0.974058	0.522144	0.97731
AJ002259_g_at	Prx3A protein		1.17637	1.36096	1.38785	1.01666	0.973611	0.334857
AJ011005_at	Ptx3 protein		1.6713	0.732233	1.07866	1.12204	1.8659	0.169054
AF040954_at	putative protein phosphatase 1 nuclear targeting subunit (PNUTS)		0.171576	1.85773	4.6e-07	1.43657	1.19698	1.45e-09
X59993_at	putative zinc finger protein		0.991673	1.84315	3.66e-07	1.0846	1.52487	3.3e-10
M65148_s_at	RATF2 (Atf2)		0.439518	1.37306	1.25037	1.44451	0.680495	1.40453
M91597_s_at	RBL-NDP kinase 18kDa subunit (p18)		0.116839	1.99993	0.104102	1.32733	1.10059	1.99979
S53913_s_at	REB beta =rat E-box-binding protein		0.0146673	1.10695	1.99972	1.48831	0.49916	2
U15211_at	retinoic acid receptor alpha 2 isoform (RAR)		0.000138024	0.696962	0.000425693	1.59701	1.05523	1.81286
U15211_g_at	retinoic acid receptor alpha 2 isoform (RAR)		0.0157006	1.24692	9.71e-05	1.37219	1.55804	1.82726
AJ002940cds_s_at	retinoic acid receptor alpha1		0.156002	0.027686	1.26e-05	1.07915	1.87862	1.97893
L06482_at	retinoid X receptor alpha		0.591007	0.793304	1.90287	1.13386	0.914239	1.98752
M25804_at	Rev-ErbA-alpha protein		0.941809	0.547224	0.16326	1.9922	1.05423	1.99996
M25804_g_at	Rev-ErbA-alpha protein		0.556553	0.514967	0.249765	1.79822	0.00573746	1.99998
AB000217mRNA_at	rGATA-3		0.662371	1.34292	1.02497	1.02752	1.78087	0.045896
S82911_at	rHox protein		0.0100832	0.307262	0.567482	1.19984	1.78235	2
S71523_at	Rlim=transcription factor		1.70878	0.784131	1.0554	1.43841	0.720884	1.871
L42855_at	RNA polymerase II transcription factor SIII p18 subunit		0.409857	1.65227	0.0185804	1.62745	1.92888	1.27937
S77528cds_s_at	rNFIL-6=C/EBP-related transcription factor		0.261364	0.277491	3.4e-08	1.24274	1.25353	1.09692
L09656_at	salivary-specific cAMP response element-binding protein alpha		4.21e-05	1.98262	2	0.0884852	0.381397	2
X60769mRNA_at	silencer factor B		0.740089	0.151864	2.61e-08	1.96921	1.21612	1.02128
rc_AA800786_at	similar to GATA binding protein 6		0.917335	0.00110817	0.242456	1.16082	1.73741	1.99999
rc_AA799800_at	similar to HMG box transcription factor		1.93724	1.98875	1.99995	0.468006	1.02929	1.15725
rc_AA800015_at	similar to I1k protein		0.0818286	1.9806	0.13745	1.15022	1.37939	1.15697
rc_AA875534_at	similar to Krueppel-like factor 13		1.43277	1.9849	1.86598	1.36973	1.99906	1.99801
rc_AI230572_at	similar to nuclease sensitive element binding protein 1		0.835913	0.00074302	1.99997	1.99914	1.70404	0.0226483
rc_AA891789_at	similar to Sid393p		0.0274561	1.58275	0.0402625	1.35883	1.27399	1.15804
rc_AA875500_at	similar to trinucleotide repeat containing 6		0.061372	1.68408	1.5157	1.98441	1.78049	1.99282
L23862_s_at	Skn-1a		1.96962	0.523797	0.408315	1.6007	1.85644	1.96251
L23863_at	Skn1i		1.84033	1.37706	0.206373	0.838917	1.03301	0.505149
U97061_at	Slug		0.285139	0.63773	0.195669	1.12292	1.04035	1.19441
AF067727_s_at	Smad1		0.0349484	1.89752	0.168011	1.31584	1.12692	1.87815
AB017912_at	Smad2 protein		0.0395437	1.3948	1.99741	1.24952	0.120178	2
AB017912_g_at	Smad2 protein		1.66271	0.356907	1.93655	1.4942	1.95159	1.98884
AF012347_at	Smad8		0.847017	0.377342	1.29948	0.61676	0.861363	0.11879
D86580_at	small heterodimer partner homolog,		0.594581	0.984514	0.00390207	1.17774	0.518105	0.910638
M85299_at	sodium/hydrogen exchange protein-isoform 1 (NHE-1)		0.00939049	1.76132	0.703584	1.05365	0.925665	1.06773
S67435_s_at	somatostatin transactivating factor-1		1.20908	1.04052	1.65657	1.65324	1.31488	0.849272
AJ001029_at	Sox10 protein		0.644095	0.619451	1.10415	1.26674	1.54747	1.12852
D12768_at	Sp1 protein		0.000461724	1.2938	0.0203701	1.26792	1.82174	1.8394
U88630_at	Sp1-like zinc finger protein (TIEG)		1.41854	1.03512	0.0009786	1.42671	1.11647	0.674725
AJ004858_at	Sry-related HMG-box protein Sox11		0.132458	1.92619	1.99e-08	1.65603	1.24587	0.451227
rc_AA892553_at	Stat1		0.237069	1.63874	1.5731	1.91988	1.71727	1.9985
X91810_at	Stat3		1.79e-05	0.822529	0.0635765	1.62897	0.0105156	2.72e-05
U24175_at	STAT5a1		0.743793	1.36096	0.0422607	1.27939	1.07894	1.6503
U25137_at	STAT5a2		0.717069	0.0919063	0.138934	1.07431	1.10813	0.992413
X91988_at	Stat5b		0.0149415	0.0512603	0.0362035	1.70326	1.13189	0.444226
rc_AA892835_at	strongly similar to human tubulin alpha 2		0.293291	1.05316	0.00141874	1.03445	1.61911	0.970014
AF000943_at	TFIIA large subunit		0.547758	0.732786	9.13e-05	1.14622	1.88359	5.74e-08
J03819_at	thyroid (T3) hormone receptor		1.20912	1.2938	1.2275	1.03214	1.05228	1.96751
X53858_at	thyroid nuclear factor 1		0.864008	1.00005	1.0122	1.17773	0.668076	1.34818
D38035cds_s_at	thyroid transcription factor-1		1.51989	1.71445	1.99545	0.632011	1.15333	0.0903345
S58745_at	thyrotroph embryonic factor=leucine zipper transcription factor		0.888677	1.94313	0.719909	1.21478	1.15043	0.479218
AF006664_at	tinman homolog (rNKx-2.5)		0.043351	1.89653	1.97048	1.02115	1.84217	1.99996
rc_AA899854_at	topoisomerase (DNA) 2 alpha		0.00671809	2	1.35936	1.24231	2	1.99853
D14045_s_at	topoisomerase IIA		0.191803	2	0.829511	0.70854	1.9956	1.55801
L27513_at	TR4 orphan receptor		1.56802	1.23258	1.87523	1.12019	1.41093	1.04801
D12927_at	transcription elongation factor S-II		0.153265	0.583076	0.157067	0.894357	1.51833	1.98879
L24051_at	transcription factor (Olf-1)		1.90119	1.9065	1.99844	1.56356	1.97854	2
rc_AA800748_at	transcription factor 21		0.496749	0.371463	1.70242	1.41012	1.99125	2
rc_AA956941_at	transcription factor 4		0.859766	0.697341	1.99991	1.98371	1.02265	1.99847
U31668_at	transcription factor E2F-5		0.5662	1.69705	0.0193337	0.841011	0.812207	5.75e-07
D13518_at	transcription factor GATA-1		0.367316	1.02282	1.86648	1.01666	1.42455	0.283588
D13417_at	transcription factor HES-1		0.180111	1.99683	0.0288148	1.48883	1.11046	2
D13417_g_at	transcription factor HES-1		0.0805712	1.99621	1.10978	1.58229	1.02818	2
D13418_at	transcription factor HES-3		1.02176	1.56955	1.27777	1.27692	0.997749	1.99476
L28801_at	transcription factor IIIC alpha-subunit		0.000207677	1.92769	0.000203683	1.95363	1.09543	0.000998145
L28801_g_at	transcription factor IIIC alpha-subunit		0.281131	1.87901	0.101249	1.11231	1.42516	1.79e-10
U56241_at	transcription factor Maf1		0.809433	1.55577	0.0510402	1.61824	1.05002	0.848868
U56242_at	transcription factor Maf2		0.00200429	0.0815003	0.16326	1.51293	1.0615	1.99899
D12978cds_s_at	transcription factor Oct1 (Oct1)		0.868135	0.750409	0.853431	0.893497	0.530311	2
U17013_at	transcription factor Oct1 (Oct1)		0.0306367	1.04333	1.81147	1.04671	1.25782	2
M61725_s_at	transcription factor UBF2		0.00929232	1.97729	7.17e-05	1.09559	1.30658	1.34922
AF026476_at	transcription factor USF-1		0.0405089	1.81456	1.06e-05	1.0953	1.70724	2.68e-06
S66024_at	transcriptional repressor CREM		0.0230731	1.19233	0.0558676	1.12049	1.86158	4.83e-09
S66024_g_at	transcriptional repressor CREM		0.505276	0.342758	1.32142	1.62137	1.32863	0.0046328
M72711_at	transcriptional repressor of myelin-specific genes (SCIP)		1.0058	1.36742	1.93673	1.08117	1.34592	0.784849
L25785_at	TSC-22		0.00739469	0.00131443	1.77273	1.21114	1.02265	2
rc_AA891717_at	upstream transcription factor 1		0.26735	0.218139	3.48e-05	1.06965	0.690699	0.00320682
rc_AA891717_g_at	upstream transcription factor 1		1.77717	1.22252	0.000628404	0.47488	1.25848	0.00217852
X90823cds_at	USF2a & USF2b		0.00127432	0.566655	1.47e-05	1.25015	1.86335	1.87257
X56546_at	variant hepatic nuclear factor 1 (vHNF1)		1.07129	1.54309	1.96669	0.838708	0.416564	0.428232
rc_AI175900_at	v-ets erythroblastosis virus E26 oncogene homolog 1		0.000265557	0.664657	0.000137975	1.85502	0.16019	1.89946
rc_AI175900_g_at	v-ets erythroblastosis virus E26 oncogene homolog 1		0.113454	1.9986	1.93328	0.111061	0.550809	0.817411
S80345_s_at	VHL=von Hippel-Lindau tumor suppressor gene homolog		0.178565	0.992692	7e-07	1.75639	1.69801	1.06e-15
U14746_at	VHL=von Hippel-Lindau tumor suppressor gene homolog		0.193434	1.28715	2.05e-10	1.07933	1.22643	7.17e-09
rc_AA965119_at	Wilms tumor 1		1.89196	1.89729	0.650489	1.26582	1.72409	1.99835
X69716_at	Wilms Tumor 1		0.181316	0.972128	1.47343	1.07151	1.0413	1.81617
S63358_s_at	WT1 zinc-finger homolog		0.311479	0.881734	1.3622	1.11245	1.47762	1.99935
U51583_at	zinc finger homeodomain enhancer-binding protein-1 (Zfhep-1)		0.448827	0.000903352	1.99965	1.65406	1.87521	2
U51584_s_at	zinc finger homeodomain enhancer-binding protein-2 (Zfhep-2)		0.440016	1.95029	2	1.52919	1.04997	2
L06986_at	zinc finger protein (Gfi-1)		1.68747	1.94477	0.838729	1.05117	0.805634	1.37605
U07610_at	zinc finger protein (HF-1b)		1.95376	1.99766	1.84389	0.0424019	0.0379227	0.577628
M96548_at	zinc finger protein (kid-1)		0.832932	0.686151	0.000299204	0.83672	1.24667	0.00310887
M80601_at	zinc finger protein (RP8)		1.65816	1.37313	0.0142958	0.937401	1.86718	1.76e-05
rc_AI176462_at	zinc finger protein (RP8)		0.344093	1.62775	0.970043	0.319302	0.832822	1.28951
U30381_at	zinc finger protein 148		0.00085753	1.99679	1.99995	1.22009	1.84655	2
AF052042_s_at	zinc finger protein Y1 (RLZF-Y)		0.944993	1.59193	1.91989	1.64895	1.99534	2
rc_AA799543_i_at	zinc finger protein Y1 (RLZF-Y)		0.198755	1.98689	1.99978	0.301539	1.98323	2
AF001417_s_at	zinc finger protein, core promoter element binding		0.00188296	4.74e-06	0.0325362	1.38052	1.88306	1.99994
AF037199_at	zinc finger transcription factor REST protein		0.146189	1.29563	0.509472	1.57223	0.976064	1.21958
U12428_at	zinc-finger transcription factor Egr3/Pilot		1.75162	0.66505	1.55579	1.01844	0.59166	1.98886

## Sheet: transl. fact.
Translation factors and aminoacid synthesis
			CM-enriched			Fibroblasts
Probe ID	Gene description	MS	IR	UV	MS	IR	UV
U07201_at	asparagine synthetase	0.00374606	1.23207	0.400218	1.74952	0.738041	2
AB002584_at	beta-alanine-pyruvate aminotransferase	0.874522	1.88005	1.76096	0.981564	0.852001	1.72615
rc_AI059692_s_at	eukaryotic elongation factor-2 kinase	0.178674	0.185297	0.016034	1.26578	1.07537	1.99956
X96426_at	eukaryotic elongation factor-2 kinase	0.223784	1.36905	1.18521	1.7404	0.974766	2
K01677_at	eukaryotic initiation factor 5 (eIF-5)	0.00349404	1.35399	0.00107276	0.4564	0.723773	1.41583
rc_AI012604_at	eukaryotic initiation factor 5 (eIF-5)	0.0190447	1.18244	0.000677402	0.410739	1.4491	1.89511
M81088_at	eukaryotic translation elongation factor 1 alpha 1	0.523516	0.374684	0.563649	1.66543	0.307568	1.98473
rc_AI008852_at	eukaryotic translation elongation factor 1 alpha 1	1.79957	1.97022	1.86413	0.185311	1.1821	1.95946
rc_AA892801_at	eukaryotic translation elongation factor 2	0.000728266	4.3e-09	1.71e-06	1.67677	3.58e-07	1.99999
rc_AA892801_g_at	eukaryotic translation elongation factor 2	2.71e-05	2.47e-08	0.000262722	1.75709	1.75e-08	2
rc_AI178750_at	eukaryotic translation elongation factor 2	0.0100117	0.879309	0.0537876	1.48748	0.0111326	1.99994
AA686743_at	eukaryotic translation initiation factor 2 alpha kinase 1	1.66842	0.304677	0.708675	0.967073	0.904077	0.895607
AF096835_at	eukaryotic translation initiation factor 2 alpha kinase 3	0.0923139	0.190814	1.34951	0.814545	0.0442349	1.90666
AF096835_g_at	eukaryotic translation initiation factor 2 alpha kinase 3	0.383691	0.0131844	1.87206	1.229	0.673965	0.217737
J02646_at	eukaryotic translation initiation factor 2, subunit 1 (alpha )	0.00224779	1.62743	7.82e-07	1.27068	1.93299	1.99916
Z48225_at	eukaryotic translation initiation factor 2B	0.2944	1.48506	3.02e-09	1.10649	1.2331	2.13e-11
U31880_at	eukaryotic translation initiation factor 2B, subunit 2 (beta, 39kD)	0.0525081	0.670383	0.000769291	1.03816	1.13268	1.99584
rc_AI639441_at	eukaryotic translation initiation factor 2B, subunit 3 (gamma, 58kD)	0.343692	0.00108255	1.82626	1.13278	1.98901	2
U38253_at	eukaryotic translation initiation factor 2B, subunit 3 (gamma, 58kD)	0.0142465	0.133869	1.1374	0.962767	1.46862	1.99941
U38253_g_at	eukaryotic translation initiation factor 2B, subunit 3 (gamma, 58kD)	0.0145156	0.00189422	0.442415	1.18289	1.96329	2
U95052UTR#1_s_at	eukaryotic translation initiation factor 4 gamma, 2	1.20015	0.000441819	0.0147304	0.692713	0.832957	0.000153876
X83399_at	eukaryotic translation initiation factor 4E	0.00350301	1.22257	0.973383	1.16108	1.89331	0.000302864
rc_AI178828_i_at	eukaryotic translation initiation factor 4E binding protein 1	0.1941	1.28181	2	1.16082	1.99989	2
U05014_at	eukaryotic translation initiation factor 4E binding protein 1	1.0807	2	2	1.24662	1.9973	2
U05014_g_at	eukaryotic translation initiation factor 4E binding protein 1	0.0432831	1.95615	1.49653	1.1927	1.07446	2
M91652complete_seq_at	glutamine synthetase 1	1.67895	0.00117773	3.28e-07	0.837445	1.04295	7.37e-21
M91652complete_seq_g_at	glutamine synthetase 1	0.828256	0.00366095	4.72e-07	1.86263	1.06993	3.57e-08
rc_AA852004_s_at	glutamine synthetase 1	0.0572407	1.20812	1.04e-09	1.43281	0.725381	2.21e-08
rc_AI232783_s_at	glutamine synthetase 1	0.000343933	0.51908	1.61e-10	1.04671	1.28803	1.36e-15
U19516_at	initiation factor eIF-2Be	0.687419	0.696887	2.44e-07	0.920847	1.45893	1.99361
rc_AI013194_at	similar to eukaryotic translation initiation factor 5	0.184754	1.98337	1.04e-13	0.733662	1.27462	4.63e-09
rc_AI177986_at	similar to eukaryotic translation initiation factor 5	0.482894	1.66772	0.000366191	0.443268	0.264147	0.00443203
rc_AI031019_at	translation initiation factor eIF-2B alpha-subunit	0.812831	1.98179	7.91e-09	1.16667	1.92124	2.08e-07
rc_AI031019_g_at	translation initiation factor eIF-2B alpha-subunit	0.611782	0.0216865	2.08e-08	1.06463	1.6807	0.0110753

## Sheet: ribosomal
Ribosomal proteins
						CM-enriched			Fibroblasts
probe ID	Gene description				MS	IR	UV	MS	IR	UV
X15096cds_s_at	acidic ribosomal protein P0				0.00227089	1.99625	0.0878506	0.000235581	1.97344	1.99997
D25224_at	laminin receptor 1 (67kD, ribosomal protein SA)				0.0414244	1.99986	0.000215021	1.08886	0.18571	1.99999
D25224_g_at	laminin receptor 1 (67kD, ribosomal protein SA)				0.021049	1.97526	0.0158208	0.953289	1.76602	1.99665
rc_AA859783_at	large subunit ribosomal protein L36a				0.0207464	1.83352	0.0239942	1.7497	1.36201	1.99763
U62635_s_at	mitochondrial ribosomal protein L23				0.553692	1.1174	1.98204	1.24778	1.9996	2
rc_AI639396_at	moderately similar to human 40S ribosomal protein S25				1.11132	0.968353	1.0313	0.570137	1.6873	1.53377
rc_AA891037_at	moderately similar to human 60S ribosomal protein L3-like				0.824388	0.921276	1.17554	0.650493	0.758722	0.00981495
rc_AA891037_g_at	moderately similar to human 60S ribosomal protein L3-like				0.963318	1.40348	1.69534	0.346691	0.29415	1.05053
rc_AA892422_at	moderately similar to human mitochondrial ribosomal protein L11				0.0719748	1.91444	1.05169	1.88545	1.84522	1.22138
rc_AA799656_at	moderately similar to human mitochonondrial ribosomal protein S31				0.000405084	1.54796	0.120048	1.99988	1.9745	0.00939506
rc_AA799656_g_at	moderately similar to human mitochonondrial ribosomal protein S31				0.0133929	1.71326	0.396949	1.9913	1.76212	0.00193999
rc_AA945611_at	ribosomal protein L10				0.263951	1.58976	0.967794	0.0109637	0.0728769	1.9991
X93352_at	ribosomal protein L10a				0.0668293	1.93653	0.0755887	1.47082	1.56772	1.99823
X62146cds_at	ribosomal protein L11				0.00444989	2	0.0239527	1.19176	1.65858	1.99283
X62146cds_g_at	ribosomal protein L11				0.344093	0.649083	0.229686	0.496538	0.769987	1.65499
rc_AI639157_at	ribosomal protein L13				0.00496026	1.18001	0.0084283	1.29892	1.96975	0.302056
X78327_at	ribosomal protein L13				0.318945	0.864335	0.00587586	0.973467	1.00216	1.96812
rc_AA891713_at	ribosomal protein L13A				0.15986	0.231761	0.0457216	1.07915	1.53878	2
rc_AI012805_at	ribosomal protein L13A				1.8778	0.929752	0.000126616	0.298097	1.26703	2
X94242_at	ribosomal protein L14				0.322287	1.64462	0.000485599	0.744956	1.39852	1.98785
X78167_at	ribosomal protein L15				1.57015	0.838233	0.0743115	0.643041	1.07864	1.86456
M20156_at	ribosomal protein L18				1.06577	0.704394	0.00281705	0.924038	1.09592	1.91635
rc_AA800054_at	ribosomal protein L19				0.0676459	0.000161352	0.000109398	0.714785	0.158762	2
M27905_at	ribosomal protein L21				0.0191848	1.90428	0.00902059	1.39125	1.31054	1.99874
rc_AA849648_at	ribosomal protein L21				1.09619	1.99798	1.50336	1.04971	1.2098	1.90279
rc_AA849648_g_at	ribosomal protein L21				0.759885	1.82167	0.633837	1.69572	1.86851	0.445995
X15216cds_s_at	ribosomal protein L21				0.00236615	1.19016	0.00199985	0.694617	1.16943	1.99953
rc_AI008641_at	ribosomal protein L22				0.129278	0.420534	0.0236154	0.26665	1.99591	1.9997
X58200mRNA_at	ribosomal protein L23				1.14521	0.349151	0.00223909	1.49356	1.1237	0.983564
X58200mRNA_g_at	ribosomal protein L23				1.21144	0.28917	0.000164529	0.591923	1.68106	0.149572
rc_AA817997_at	ribosomal protein L24				0.523815	0.192194	0.00545639	1.10391	1.21425	2
rc_AA817997_g_at	ribosomal protein L24				1.99869	0.02492	0.0898692	0.519086	1.2313	1.99956
rc_AI176589_at	ribosomal protein L27				0.579299	0.00760278	0.266431	1.32995	1.62111	1.86333
rc_AI176589_g_at	ribosomal protein L27				0.993852	0.00222439	0.0411479	0.509798	1.72783	1.99068
X52733cds_s_at	ribosomal protein L27a				0.241474	0.0034793	0.141077	0.977554	0.160029	1.98082
X52619_at	ribosomal protein L28				0.254954	0.899355	0.0560605	1.5414	1.16398	1.76203
X68283_at	ribosomal protein L29				0.0135367	0.422632	0.16326	0.993266	1.10202	1.99584
rc_AA892367_i_at	ribosomal protein L3				0.0450185	0.219949	1.9645	0.144601	7.33e-05	2
X62166cds_s_at	ribosomal protein L3				0.0803325	0.998117	0.0721303	0.000952591	0.00750132	1.99993
D84480_s_at	ribosomal protein L30				0.663622	0.000392502	1.13906	1.99935	1.61172	0.0111448
rc_AI233749_at	ribosomal protein L30				0.183288	0.0407694	0.0870444	0.0306803	1.35687	1.77386
rc_AA849038_at	ribosomal protein L31				0.0282537	1.9566	0.267877	0.003302	1.62203	1.98956
X06483cds_at	ribosomal protein L32				0.397228	0.29266	0.226872	0.0187478	1.92124	1.99472
rc_AI103236_at	ribosomal protein L35a				0.838636	1.14701	0.315835	0.13989	1.84719	1.99813
rc_AA892123_at	ribosomal protein L36				1.00718	1.05299	0.384943	1.36413	1.97266	1.29994
X66369_at	ribosomal protein L37				0.223005	0.00496108	0.0475705	1.48692	1.90957	1.08783
rc_AI171085_at	ribosomal protein L39				0.304152	0.323036	0.894494	0.62405	1.52745	1.80682
rc_AA850940_at	ribosomal protein L4				0.0293609	0.314402	0.0151082	1.99773	1.867	1.99999
AA944073_at	ribosomal protein L41				0.137479	1.87119	0.0156521	0.988018	1.0562	0.166811
M17419_at	ribosomal protein L5				0.0128384	1.41426	0.00290188	0.29767	0.0230828	1.95864
rc_AI103498_at	ribosomal protein L5				0.99478	1.78008	0.675911	1.7447	0.973565	1.89865
rc_AA799672_s_at	ribosomal protein L6				0.027544	0.0929277	0.0109992	0.154117	1.84722	1.97912
rc_AA892582_s_at	ribosomal protein L8				0.160415	0.984318	0.126769	0.503635	0.000138863	1.97088
X62145cds_at	ribosomal protein L8				0.780529	0.00011148	0.00619249	0.563793	1.51466	1.43823
X62145cds_g_at	ribosomal protein L8				0.0253207	0.723154	0.0210253	0.454641	1.6828	1.87483
X51706cds_at	ribosomal protein L9				0.0231935	1.97994	0.290256	0.396471	1.99736	1.99294
X51706cds_g_at	ribosomal protein L9				0.0156476	0.0162288	0.393085	0.887687	1.87983	1.90383
X55153mRNA_s_at	ribosomal protein P2				0.0220149	1.98056	0.0392555	0.0589681	1.71042	1.99949
rc_AI639490_s_at	ribosomal protein S10				0.0127095	0.887606	0.537646	1.08205	1.02929	1.03456
X13549_s_at	ribosomal protein S10				0.131575	0.0140739	0.00106539	1.87464	1.07446	1.11517
K03250_at	ribosomal protein S11				0.0518277	0.583682	0.0743998	0.988565	1.48614	1.98962
rc_AI103074_at	ribosomal protein S12				0.293291	0.571281	0.153051	0.899817	1.53882	1.99991
X53378cds_s_at	ribosomal protein S13				0.350163	1.38911	0.0589436	0.626167	1.03735	1.59988
rc_AA945806_at	ribosomal protein S14				0.0875066	1.36958	0.0686649	1.18691	1.02156	1.88279
E01534cds_s_at	ribosomal protein S15				0.09879	1.29956	0.150631	1.25903	1.06041	1.9971
rc_AA892895_i_at	ribosomal protein S15				1.80137	1.24959	1.92327	1.97821	2	0.0219377
rc_AA892895_r_at	ribosomal protein S15				0.100469	0.100646	0.102183	1.08077	1.07954	1.98027
rc_AI235364_at	ribosomal protein S15a				0.308881	0.679779	0.319977	1.35997	1.55674	1.80436
rc_AI104544_at	ribosomal protein S17				0.314199	1.21816	0.329585	0.898871	1.39909	1.79517
X51707cds_s_at	ribosomal protein S19				0.0105741	0.0709682	0.000207203	0.574503	1.42165	1.99896
X57432cds_s_at	ribosomal protein S2				0.344093	1.88e-09	0.0958616	0.740966	0.00960892	1.99446
rc_AI178207_at	ribosomal protein S21				0.598649	2	1.43104	1.11245	1.32416	1.99983
rc_AI013853_at	ribosomal protein S23				0.0768545	0.112869	0.00672384	0.326337	1.05228	1.99693
M89646_at	ribosomal protein S24				9.17e-05	1.77785	0.0370326	1.33677	1.49295	0.138182
M89646_g_at	ribosomal protein S24				1.92503	0.0144011	0.159641	1.5665	1.0267	1.13423
X62482mRNA_s_at	ribosomal protein S25				0.518129	1.94278	0.0991562	0.887687	1.54688	1.92685
rc_AI014087_at	ribosomal protein S26				0.109048	0.497786	0.125613	1.00426	1.12435	1.99997
rc_AA891729_at	ribosomal protein S27a				0.130508	0.988433	0.327776	1.32333	1.16175	1.89989
rc_AA965264_at	ribosomal protein S29				0.130508	0.271372	0.353342	1.07637	0.124562	1.99873
X59051cds_s_at	ribosomal protein S29				0.0388637	0.00105689	0.00329067	1.87255	0.0563608	1.97989
X51536cds_at	ribosomal protein S3				0.177594	1.8205	0.00262638	0.0500279	1.76616	1.36995
X51536cds_g_at	ribosomal protein S3				0.157689	1.79833	0.00596205	0.270506	1.486	1.99066
M84716_at	ribosomal protein S3a				0.0679228	2.96e-05	0.245183	0.567668	1.34107	1.95135
rc_AA799501_at	ribosomal protein S4, X-linked				0.131915	2	4.44e-05	1.99988	1.42367	1.9658
X14210cds_at	ribosomal protein S4, X-linked				0.00527706	0.00410215	0.106981	0.0809577	1.95124	1.9962
X14210cds_g_at	ribosomal protein S4, X-linked				0.0636737	5.12e-05	0.150079	0.59063	1.80257	1.99442
X58465mRNA_at	ribosomal protein S5				0.231678	2	0.0351564	1.04671	1.74326	1.99883
X58465mRNA_g_at	ribosomal protein S5				0.0536056	0.215412	0.0754142	0.310378	1.77326	1.99688
M29358_at	ribosomal protein S6				0.288572	6.36e-07	0.0668639	0.499622	1.06993	2
M29358_g_at	ribosomal protein S6				0.65076	0.00491835	0.224059	0.858523	0.182269	1.58889
X53377cds_s_at	ribosomal protein S7				0.0600785	1.72471	0.0133285	0.800604	1.04244	1.99352
X06423_at	ribosomal protein S8				0.0618851	1.24969	0.16356	1.37592	1.49876	1.77664
X06423_g_at	ribosomal protein S8				0.238392	0.0160015	0.380928	1.96593	1.05228	1.98409
X66370_at	ribosomal protein S9				0.0589138	1.75764	0.560225	1.96232	1.50579	1.99771
rc_AA799899_i_at	similar to 60S ribosomal protein L18a				0.000188499	2.24e-07	2.84e-05	2	1.36317	1.99965
rc_AA893493_i_at	similar to 60S ribosomal protein L26				0.108647	0.314402	0.0589211	0.567017	1.00247	1.90304
L19698_at	similar to 60S ribosomal protein L27A				0.0650409	1.15	1.93663	1.33155	1.19874	1.99133
rc_AI177054_at	similar to 60S ribosomal protein L27A				0.119157	1.19595	0.00691701	1.14314	1.89925	0.831985
rc_AA859834_at	similar to mitochondrial ribosomal protein 63				1.35405	1.82042	0.843689	0.325993	1.65524	1.27984
rc_H31711_at	similar to mitochondrial ribosomal protein L44				0.0742527	1.53212	0.000583416	1.73201	1.48105	1.93455
rc_AA859788_at	similar to mitochondrial ribosomal protein S11				0.975845	1.07057	0.623637	1.42114	1.33006	0.85307
rc_AI639387_at	similar to mitochondrial ribosomal protein S6				0.885906	1.22796	1.99928	0.827906	1.98249	1.4829
rc_AA891580_at	similar to ribosomal protein S3a				0.113454	0.440595	1.99655	0.534624	1.49938	1.99978
rc_AI639224_at	strongly similar to human 40S ribosomal protein S13				1.27004	1.20609	1.57489	0.68942	0.454262	0.857035
rc_AA891838_at	strongly similar to human ribosomal protein P0-like protein				0.00601179	0.921276	0.000561245	1.99035	0.781807	1.37351

## Sheet: proteasome+ubiquit
Proteasomes + ubiquitination
						CM-enriched			Fibroblasts
Probe ID	Gene description				MS	IR	UV	MS	IR	UV
AJ006340_s_at	26S proteasome, subunit p112				0.0833164	1.99621	1.52807	1.18374	1.40725	0.000152248
rc_AA859869_s_at	26S proteasome, subunit p112				0.00311728	1.64836	0.800084	1.64083	1.33036	0.000490412
U57050_g_at	26S proteasome, subunit p112				0.045357	1.63604	0.345485	1.02133	1.13533	0.00667146
D16554_at	polyubiquitin				0.0265668	0.830762	0.18281	1.02796	0.0982491	1.40855
rc_AA818069_f_at	polyubiquitin				0.185314	1.21e-07	0.395915	0.588811	0.0709885	0.406265
D50696_at	protease (prosome, macropain) 26S subunit, ATPase 1				0.513286	1.25837	2.37e-07	1.22051	1.62562	3.45e-23
D45249_at	protease (prosome, macropain) 28 subunit, alpha				0.0109525	1.45387	0.000601614	1.01902	1.76212	0.971413
D45249_g_at	protease (prosome, macropain) 28 subunit, alpha				0.202418	1.27991	0.0228331	1.00673	1.98856	0.000210836
rc_AA799484_at	protease (prosome, macropain) 28 subunit, alpha				0.628024	1.8112	1.00382	0.893135	0.681074	1.42143
D45250_s_at	protease (prosome, macropain) 28 subunit, beta				0.157807	0.193717	2.37e-12	1.05231	1.90966	7.18e-18
AB000491_at	proteasomal ATPase (SUG1)				0.00720208	0.514321	1.99e-08	0.742735	1.18408	8.57e-16
D50694_at	proteasome (prosome, macropain) 26S subunit, ATPase 2				0.0394022	1.3599	7.45e-06	1.48091	1.06708	2.24e-13
U13895_s_at	proteasome (prosome, macropain) 26S subunit, ATPase 2				0.932051	1.94847	2.35e-09	0.873049	1.54372	1.56e-21
U77918_at	proteasome (prosome, macropain) 26S subunit, ATPase 3				0.00831324	1.22171	9.28e-10	0.166301	1.34423	2.91e-10
D50695_at	proteasome (prosome, macropain) 26S subunit, ATPase 4				0.018163	1.50724	4.15e-05	1.28564	1.26703	3.18e-17
AB022014_at	proteasome (prosome, macropain) 26S subunit, non-ATPase,10				0.0331733	1.8295	1.08621	0.655415	1.92841	0.000537792
AB017188_at	proteasome (prosome, macropain) 26S subunit, non-ATPase,4				0.000828462	0.884164	5.99e-06	1.34302	1.75998	5.4e-06
AB017188_g_at	proteasome (prosome, macropain) 26S subunit, non-ATPase,4				0.000156391	0.00417881	5.31e-08	1.58229	1.96521	6.8e-06
rc_AA799887_s_at	proteasome (prosome, macropain) 26S subunit, non-ATPase,4				0.199284	1.55552	1.65e-06	1.41762	1.92532	9.19e-14
D90265_s_at	proteasome (prosome, macropain) subunit, alpha type 1				0.142027	0.224527	5.63e-05	1.22643	1.62667	7.97e-15
rc_AI009111_at	proteasome (prosome, macropain) subunit, alpha type 1				1.7056	1.62402	1.55307	0.73418	0.995579	0.630914
E03358cds_at	proteasome (prosome, macropain) subunit, alpha type 2				0.0309696	1.05392	0.0507953	0.871388	1.4282	2.41e-10
E03358cds_g_at	proteasome (prosome, macropain) subunit, alpha type 2				0.0665792	1.49706	0.000628703	0.300255	1.6409	1.32e-14
rc_AI170403_at	proteasome (prosome, macropain) subunit, alpha type 2				2.54e-05	1.99992	0.136561	1.40278	1.14463	1.77e-33
D10756_at	proteasome (prosome, macropain) subunit, alpha type 5				1.04083	0.922508	4.42e-07	0.824256	1.84522	2.5e-16
D10756_g_at	proteasome (prosome, macropain) subunit, alpha type 5				1.03425	1.55407	5.48e-06	1.39791	1.96594	1.11e-19
rc_AA891383_i_at	proteasome (prosome, macropain) subunit, alpha type 5				0.707082	0.762869	0.106635	0.970557	1.18898	0.0106331
D10755_s_at	proteasome (prosome, macropain) subunit, alpha type 6				1.60131	1.96936	0.00680318	0.694423	1.99719	0.000146213
rc_AA799492_at	proteasome (prosome, macropain) subunit, alpha type 6				1.70894	1.94993	1.06883	0.913785	0.988114	1.84939
rc_AA799492_at	proteasome (prosome, macropain) subunit, alpha type 6				1.70894	1.94993	1.06883	0.913785	0.988114	1.84939
D30804_at	proteasome (prosome, macropain) subunit, alpha type 7				0.276074	1.73148	0.000233916	1.22842	1.84948	1.35e-07
D30804_g_at	proteasome (prosome, macropain) subunit, alpha type 7				0.0140649	1.44694	6.8e-05	1.28148	1.85823	0.00926725
rc_AA849722_at	proteasome (prosome, macropain) subunit, beta type 1				0.0036105	1.89424	0.00497416	1.38452	1.75256	1.91031
D21799_at	proteasome (prosome, macropain) subunit, beta type 2				0.0318097	1.09001	0.0574555	1.00747	1.96918	0.000128192
D21799_g_at	proteasome (prosome, macropain) subunit, beta type 2				0.0459499	0.0983998	0.000183492	1.61023	1.80033	0.00034437
D21800_at	proteasome (prosome, macropain) subunit, beta type 3				0.150294	0.00177316	1.42e-05	1.3859	1.92137	0.00143779
D21800_g_at	proteasome (prosome, macropain) subunit, beta type 3				1.41259	1.7989	2.24e-06	1.1934	1.76769	4.27e-14
L17127_at	proteasome (prosome, macropain) subunit, beta type 4				0.227651	1.57995	1.42e-06	0.985204	0.863004	0.00199247
L17127_g_at	proteasome (prosome, macropain) subunit, beta type 4				0.349773	1.63795	1.24e-05	0.819374	0.634044	2.78e-09
rc_AI172162_at	proteasome (prosome, macropain) subunit, beta type 4				0.76169	0.012716	9.83e-06	1.09448	1.9897	7.75e-18
D45247_at	proteasome (prosome, macropain) subunit, beta type 5				0.442626	1.24503	1.99984	1.14464	1.9956	0.0784241
D45247_g_at	proteasome (prosome, macropain) subunit, beta type 5				0.204851	1.5053	0.541116	0.935368	1.91508	0.702871
rc_AA891226_s_at	proteasome (prosome, macropain) subunit, beta type 5				0.0468729	1.79515	0.00215533	1.70574	1.99901	1.89749
D10754_at	proteasome (prosome, macropain) subunit, beta type 6				1.23286	1.64061	2.49e-05	1.01701	1.99888	1.16e-10
D10754_g_at	proteasome (prosome, macropain) subunit, beta type 6				0.610336	1.01408	7.41e-05	0.973497	1.95472	9.45e-08
D10729_s_at	proteosome (prosome, macropain) subunit, beta type 8				1.10992	1.58561	1.97e-06	1.99404	1.71218	1.5e-08
D10757_at	proteosome (prosome, macropain) subunit, beta type 9				1.74617	1.87774	4.2e-06	1.72213	1.15159	9.66e-05
D10757_g_at	proteosome (prosome, macropain) subunit, beta type 9				1.9893	0.745673	8.73e-14	1.79024	1.39455	2.28e-13
Y08355cds#2_at	sequestosome 1				0.000964079	0.136178	4.27e-13	1.66912	0.0224667	1.57e-12
rc_AA799788_s_at	similar to cell division cycle 34; ubiquitin-conjugating enzyme E2-32 KDA complementing				0.838636	1.99985	0.000357803	1.2779	1.00352	1.23308
rc_AA894258_at	similar to ubiquitin-conjugating enzyme E2D 3				0.00264906	1.5998	2	1.44661	0.459295	1.99998
rc_AA956114_at	similar to ubiquitin-conjugating enzyme HR6A				0.302709	0.0414912	6.73e-05	1.99669	1.87835	3.82e-05
rc_AA892831_s_at	strongly similar to human 26S proteasome regulatory complex chain p44.5				0.000747684	1.57158	9.17e-06	1.14845	1.05523	1.79e-05
rc_AA893224_at	strongly similar to human Ubiquitin carboxyl-terminal hydrolase 19				0.134073	0.239787	0.00156761	1.28319	0.0435065	1.45085
rc_AA875206_at	ubiquilin 1				3.34e-05	1.43701	0.00826391	1.25469	1.44926	1.67e-06
rc_AA818888_at	ubiquitin A-52 residue ribosomal protein fusion product 1				0.0146804	1.69701	0.00362547	1.26559	1.34101	1.99841
D17296_at	ubiquitin C				0.0102047	0.0885978	0.621306	0.0132921	1.30624	1.99334
D10699_at	ubiquitin carboxy-terminal hydrolase L1				0.682814	1.21758	1.97e-11	0.653711	1.99823	0.196933
D10699_g_at	ubiquitin carboxy-terminal hydrolase L1				0.0866967	0.360178	5.04e-14	0.953289	1.96063	0.0196653
rc_AA859882_s_at	ubiquitin carboxy-terminal hydrolase L1				0.017515	0.211178	1.66e-12	1.37659	1.97545	1.84235
M62388_at	ubiquitin conjugating enzyme				0.00207902	1.30124	6.74e-09	1.05689	1.97365	0.0237109
M62388_g_at	ubiquitin conjugating enzyme				0.175044	0.323951	0.010126	1.03123	1.84851	0.423963
rc_AA799612_at	ubiquitin conjugating enzyme				0.0593985	0.000546342	0.00222302	1.08467	1.90657	5.62e-07
U13176_at	ubiquitin-conjugating enzyme E2D 2				0.0508416	1.17713	0.651836	0.087509	1.68106	1.32705
U56407_at	ubiquitin-conjugating enzyme E2D 2				1.10369	1.01157	1.27032	0.76734	0.916218	0.326745
U13177_at	ubiquitin-conjugating enzyme E2D 3 (homologous to yeast UBC4/5)				1.85915	0.244446	0.049346	0.423414	1.20821	0.112753
U54632_at	ubiquitin-conjugating enzyme E2I				0.00223417	1.21921	1.16e-05	1.98792	1.19413	4.38e-06
U54632_g_at	ubiquitin-conjugating enzyme E2I				0.00111967	1.37427	0.000285302	1.319	1.24564	1.41394
AF099093_at	ubiquitin-conjugating enzyme UBC7				1.28211	1.11044	1.98575	1.00679	1.3794	2
AF099093_g_at	ubiquitin-conjugating enzyme UBC7				0.759667	1.96351	1.99995	1.1425	0.602195	2
rc_H31236_at	weakly similar to human ubiquitin-conjugating enzyme				1.72085	0.630355	1.98033	0.482068	0.266336	0.864484

## Sheet: proteases+inh
Intracellular proteases
							CM-enriched			Fibroblasts
Probe ID	Gene description					MS	IR	UV	MS	IR	UV
AJ005641_at	brain serine protease 1					1.24908	1.22379	1.86087	0.0626053	0.959654	1.88352
AJ005642_at	brain serine protease 1					1.24922	0.83965	1.12649	1.74037	0.936924	0.37509
U53858_at	calpain 1					0.0211397	0.00902823	0.0901402	1.60351	1.88922	1.31897
L09120_at	calpain 2					0.0140649	1.98892	0.000402668	1.43544	1.53295	1.9345
AF052540_s_at	calpain 3					0.995608	0.473415	1.07858	1.26792	1.37939	1.09355
AF061726_s_at	calpain 3					1.56364	0.0822058	0.860668	1.09764	0.988789	1.77297
J05121_s_at	calpain 3					1.87714	0.403217	1.27606	1.56292	0.318944	1.99899
rc_AI171796_at	calpain 6					0.495327	0.710935	1.70722	1.11525	1.37283	2
D14478_s_at	calpain 8					1.05776	1.03553	1.63334	0.788855	0.177604	0.313144
D14480_at	calpain 8					1.01279	0.308658	1.75587	0.477871	1.36201	0.196516
U89514_at	calpain 9					1.61324	0.413969	1.24906	0.804489	0.620602	0.926159
U53859_at	calpain, small subunit 1					0.00349859	1.9566	0.00844493	1.00747	1.03187	1.22433
U53859_g_at	calpain, small subunit 1					6.17e-05	0.0722656	0.000230641	1.56569	1.70142	1.9868
J00713mRNA_at	carboxypeptidase A1					0.883042	1.57939	1.16595	0.749188	0.834079	1.15841
U67914_at	carboxypeptidase A3					0.911314	1.8361	0.887924	0.920091	0.684685	0.949628
U62897_at	carboxypeptidase D					2.18e-05	1.6942	1.99999	1.00747	1.72482	2
L07281_at	carboxypeptidase E					0.238389	0.0838635	0.919032	1.73817	0.800423	1.66175
AF017637_at	carboxypeptidase Z					0.412644	0.278281	1.89214	1.32132	1.10741	2
X82396_at	cathepsin B					0.0970187	1.75663	0.131184	1.21418	1.74992	1.60726
D90404_at	cathepsin C					0.000892669	1.49814	0.146901	1.52675	1.18243	2
D90404_g_at	cathepsin C					0.436361	1.02209	0.0200531	1.25567	1.38698	2
rc_AI235585_s_at	cathepsin D					0.00462934	1.99941	0.239276	1.20088	0.706675	1.91583
X54467_at	cathepsin D					0.00624755	1.07005	0.00305449	1.0161	1.05228	1.05992
D45187_s_at	cathepsin E					1.09295	0.962044	1.65544	1.56191	0.913873	0.449684
M38135_at	cathepsin H					0.853446	1.97616	0.222386	0.692308	1.96234	1.26838
L14776_at	cathepsin J					0.889688	0.291106	1.68522	0.689914	1.2307	1.51537
rc_AI176595_s_at	cathepsin L					0.0227352	6.83e-08	7.36e-05	0.824405	1.77602	1.19916
L03201_at	cathepsin S					0.740901	1.90297	0.823084	0.982884	1.4974	1.99983
AF090692_at	cystatin 8					0.414443	0.506586	1.24906	1.01712	0.488825	0.542283
AF090692_g_at	cystatin 8					1.38035	1.33273	1.00029	1.14601	1.02265	0.994537
rc_AI008888_at	cystatin B					0.106708	2.5e-06	1.44965	0.611798	1.82341	4.41e-05
rc_AI008888_g_at	cystatin B					0.0122948	0.000873561	0.00449887	1.03816	1.22964	1.769
rc_AI231292_at	cystatin C					1.45069	1.34513	0.00813417	0.193073	1.87546	3.45e-10
rc_AI231292_g_at	cystatin C					0.000248712	1.05941	0.00323236	1.11223	1.28782	1.8618
M58169_f_at	cystatin related protein 2					1.72085	1.13904	1.12095	0.392382	0.386664	1.81671
M58169_i_at	cystatin related protein 2					1.28101	0.906668	1.18464	1.19944	0.964265	1.06056
J04206_s_at	cystatin S					1.75464	1.9177	1.24192	0.626162	0.414315	1.88343
J04591_at	dipeptidylpeptidase 4					1.72744	1.11584	1.99488	1.07324	0.265122	1.62416
AF004661_at	mannose-binding protein associated serine protease-1					1.79946	0.854961	0.0509951	0.94635	1.26876	1.75628
M57728_at	mitochondrial processing peptidase alpha subunit					0.000338678	1.82419	5.92e-05	1.63269	0.518951	6.27e-07
M57728_g_at	mitochondrial processing peptidase alpha subunit					0.016337	1.63361	1.4e-07	1.42843	1.89452	4.99e-14
D13907_at	mitochondrial processing peptidase beta					0.00168844	0.0447979	0.000562553	1.42334	1.60261	1.99986
D13907_g_at	mitochondrial processing peptidase beta					0.257031	1.77327	0.232151	1.93387	1.96572	1.22e-06
AF009921_at	N-acetylated alpha-linked acidic dipeptidase-like (ileal peptidase I100)					0.270119	1.67269	0.855739	1.29369	1.57369	0.687057
U38376_s_at	phospholipase A2, group IVA (cytosolic, calcium-dependent)					0.00918541	1.43379	2	1.07383	1.09358	2
AF097723_s_at	plasma glutamate carboxypeptidase					0.030216	9.94e-06	1.99999	1.5575	0.812932	2
AB012759_at	prolyl endopeptidase					0.159075	1.85817	1.80656	1.30817	1.63706	1.99997
D50696_at	protease (prosome, macropain) 26S subunit, ATPase 1					0.513286	1.25837	2.37e-07	1.22051	1.62562	3.45e-23
D45249_at	protease (prosome, macropain) 28 subunit, alpha					0.0109525	1.45387	0.000601614	1.01902	1.76212	0.971413
D45249_g_at	protease (prosome, macropain) 28 subunit, alpha					0.202418	1.27991	0.0228331	1.00673	1.98856	0.000210836
rc_AA799484_at	protease (prosome, macropain) 28 subunit, alpha					0.628024	1.8112	1.00382	0.893135	0.681074	1.42143
D45250_s_at	protease (prosome, macropain) 28 subunit, beta					0.157807	0.193717	2.37e-12	1.05231	1.90966	7.18e-18
rc_AI010453_at	serine (or cysteine) proteinase inhibitor, clade A, member 1					1.76117	0.649083	1.63513	1.6063	1.3722	0.912137
X16273cds_at	serine (or cysteine) proteinase inhibitor, clade A, member 1					1.90812	0.775308	1.55857	1.67399	0.59346	1.45733
X16273cds_g_at	serine (or cysteine) proteinase inhibitor, clade A, member 1					1.78805	0.991994	0.758734	0.741724	0.802979	1.63332
U55765_at	serine (or cysteine) proteinase inhibitor, clade A, member 10					1.01083	0.858151	0.727603	1.01925	1.08576	0.885813
rc_AI070106_s_at	serine (or cysteine) proteinase inhibitor, clade B, member 5					1.42927	0.477372	1.36973	1.15057	0.822269	0.0880746
U58857_at	serine (or cysteine) proteinase inhibitor, clade B, member 5					0.744858	0.340175	0.00765637	1.34612	1.84012	1.88793
A03913cds_s_at	serine (or cysteine) proteinase inhibitor, clade E, member 2					0.0689995	1.67364	1.86758	1.05366	1.99611	2
rc_AA800318_at	serine (or cysteine) proteinase inhibitor, clade G, member 1					0.933938	0.563827	1.99511	1.51793	1.09016	2
M69246_at	serine (or cysteine) proteinase inhibitor, clade H, member 1					0.0291071	0.769036	0.799684	1.14622	0.581892	2
X99773mRNA_s_at	serine (or cysteine) proteinase inhibitor, clade I, member 2					0.929318	0.198442	0.0222616	1.61371	1.50762	0.264204
M24067_at	serine (or cysteine) proteinase inhibitor, member 1					0.000150021	1.96257	1.99996	1.73995	1.89556	1.99959
D00752_at	Serine protease inhibitor					1.60456	1.02458	1.15393	1.43621	0.880173	0.678606
D00753_at	Serine protease inhibitor					0.464995	1.20262	1.79378	1.59773	0.861363	0.392664
X69834_at	serine protease inhibitor 2.4					0.676562	0.985677	1.66279	1.37081	1.75219	1.0921
M35299_s_at	serine protease inhibitor, Kazal type 1					0.989172	0.313566	1.07755	0.563793	1.01601	0.858698
M35300_f_at	serine protease inhibitor, Kazal type 1					1.52806	1.37218	1.08607	0.0555903	0.992598	0.963775
rc_AI230712_at	Subtilisin - like endoprotease					0.342597	0.0168487	0.944239	1.20446	1.07068	2
D31854_s_at	Subtilisin - like endoprotease					0.386757	0.100877	0.195269	1.57659	0.944577	2
rc_AI069990_at	tripeptidylpeptidase II					1.18743	1.61957	1.34217	1.64235	1.27448	1.3745
rc_AI071507_s_at	tripeptidylpeptidase II					0.000463292	1.292	0.0293742	1.34199	0.124162	2
rc_AI176351_s_at	tripeptidylpeptidase II					0.259132	1.05863	0.71347	0.493276	1.33686	1.99998
rc_AI178007_at	tripeptidylpeptidase II					1.91137	1.15474	1.13892	0.616924	0.513996	1.29322
U50194_at	tripeptidylpeptidase II					0.0203219	1.12959	1.54659	1.16108	1.18151	2

## Sheet: cell cycle
Cell cycle regulation
								CM-enriched			Fibroblasts
Probe ID	Gene description						MS	IR	UV	MS	IR	UV
AF030091UTR#1_at	activity and neurotransmitter-induced early gene 6 (ania-6)						1.44226	1.79833	9.42e-08	1.1927	1.32416	0.0934084
AF030091UTR#1_g_at	activity and neurotransmitter-induced early gene 6 (ania-6)						1.18145	1.90897	7.26e-06	1.99475	1.83959	1.98368
D13376_at	adenylate kinase 1						0.0855727	1.77663	0.662177	1.22324	1.62275	1.32989
X65948_at	alpha initiation factor						0.249226	1.68312	1.12e-05	0.985852	1.93114	3.48e-05
D38629_at	APC						0.000629261	0.814651	1.19768	1.01415	0.322123	1.43556
L19304_s_at	APC						0.0444472	1.25735	0.466479	1.29044	0.564779	0.87762
L19306_s_at	APC						0.0129676	0.562814	0.965756	1.43841	0.0852692	0.722997
U83666_at	bub1 homolog, beta (S. cerevisiae)						0.545678	1.53685	1.95976	0.0589681	0.31088	1.99998
L02121_at	cdc2-related protein kinase						0.395806	0.347686	0.00096692	1.62199	1.72362	0.00411018
X83579_at	Cdk-activating kinase cdk7						1.69586	0.000579628	2.97e-05	0.0589681	1.99238	0.00699208
AF052695_at	cell cycle protein p55CDC						0.483003	2	1.19733	1.27535	1.99919	0.0139635
L24388_at	cell division cycle 2 homolog (S.pombe)-like 1						0.967808	0.770444	0.0190799	1.11555	1.02265	0.00594902
X60767mRNA_s_at	cell division cycle 2 homolog A (S. pombe)						0.524339	2	1.96961	1.05526	2	1.99992
rc_AI059933_at	cell division cycle 25A						1.18956	1.55625	1.99962	1.33496	1.28692	0.942867
D16237_at	cell division cycle 25B						0.00731285	1.75751	5.76e-05	1.22911	1.68864	0.117729
rc_AI012942_at	cell division cycle 25B						0.795755	0.5225	0.370352	1.09227	0.36039	1.91442
rc_AI012942_g_at	cell division cycle 25B						1.2077	1.92053	1.11344	1.00669	1.14463	1.17087
D26564_at	cell division cycle 37 homolog (S. cerevisiae)						0.0298407	1.82744	5.07e-05	1.35876	1.16398	0.00549654
D26564_g_at	cell division cycle 37 homolog (S. cerevisiae)						0.0833571	1.60438	0.000371165	1.04564	1.23411	1.30835
rc_AA925473_at	cell division cycle 42 homolog (S. cerevisiae)						0.344093	0.0659166	6.58e-05	1.86273	1.9004	1.63159
rc_AA925473_g_at	cell division cycle 42 homolog (S. cerevisiae)						0.0793123	1.83216	0.000405947	0.0152856	1.99907	1.17868
rc_AI227887_at	cell division cycle 42 homolog (S. cerevisiae)						0.0536908	0.00123613	0.837132	1.97502	0.858812	1.99736
rc_AI227887_g_at	cell division cycle 42 homolog (S. cerevisiae)						0.188798	1.93468	0.249659	0.031246	1.29333	0.735509
AF000578_at	cell division cycle 5-like (S. pombe)						0.0119728	1.58265	0.00179335	1.14312	1.0426	7.92e-16
E12365cds_at	CNK1,a homolog of Saccharomyces cerevisiae CDC7						0.390528	1.00522	0.145628	0.759565	0.529071	0.916827
rc_AA891283_at	cyclin B1						0.44109	1.70671	1.07991	0.853776	0.088632	1.7258
rc_AA998164_s_at	cyclin B1						0.7059	2	1.86147	0.65388	2	0.173294
X64589_at	cyclin B1						0.907485	2	1.12116	0.948161	1.99861	1.7781
D14013_at	cyclin C						0.302847	0.90324	0.853757	0.574708	1.29159	0.314243
D14014_at	cyclin D1						0.151979	0.0341979	0.000107509	1.00488	1.48568	1.88239
D14014_g_at	cyclin D1						0.793009	5.12e-05	1.97e-06	1.49989	0.589293	0.000177938
X75207_s_at	cyclin D1						0.229724	6.07e-07	4.25e-07	1.05427	1.50233	4.57e-07
D16308_at	cyclin D2						0.152306	1.161	0.856611	0.937722	1.04966	2
rc_AA899106_at	cyclin D2						0.374523	0.00108538	0.52109	1.16765	1.71511	1.99981
D16309_at	cyclin D3						8.9e-06	0.727036	0.798722	1.07066	1.11046	2
D16309_g_at	cyclin D3						0.0349258	0.430339	1.86874	1.81729	1.46039	2
D28754_s_at	cyclin dependent kinase 2-beta						0.0796435	1.95285	0.0017049	1.3882	1.2969	4.25e-05
rc_AA850669_at	cyclin dependent kinase 5, regulatory subunit 1 (p35)						1.25203	1.37763	1.79918	1.78847	1.06679	1.70706
X70871_at	cyclin G						0.147621	2.94e-36	1.55e-14	0.385204	9.5e-25	2.05e-32
D28753_i_at	cyclin-dependent kinase 2alpha						0.845273	1.99879	0.0362035	1.61388	1.9896	0.0277638
L11007_at	cyclin-dependent kinase 4						0.137372	1.70217	0.00352352	1.79857	1.55078	1.99487
D83792_at	cyclin-dependent kinase inhibitor 1B						1.87659	0.597489	0.188561	1.8114	1.8014	0.224879
D38560_at	cyclinG-associated kinase (GAK)						0.0858244	1.74992	0.0323276	1.18735	0.85202	1.24534
U34843_g_at	D123 gene product						0.0271127	1.00801	1.82585	1.60685	1.77352	2
U34843_at	D123 gene product						0.604203	1.8265	1.9342	1.47864	1.99758	0.705404
U30186_at	DNA-damage inducible transcript 3						1.36784	6.44e-06	3.5e-10	1.73882	1.10071	1.72208
U31668_at	E2F transcription factor 5						0.5662	1.69705	0.0193337	0.841011	0.812207	5.75e-07
L46816_at	elongin A						0.0724235	1.75751	0.102748	1.86693	0.00716496	6.63e-05
rc_AI231257_at	EST227945, similar to cyclin D1						1.05978	0.994782	0.0240782	0.673967	1.66283	0.0436621
L32591mRNA_at	growth arrest and DNA-damage-inducible 45 alpha						1.20002	2.19e-05	0.000478315	1.74824	0.00207223	1.69672
L32591mRNA_g_at	growth arrest and DNA-damage-inducible 45 alpha						0.629331	1.27626	3.68e-06	1.8962	0.114621	1.99999
rc_AI070295_at	growth arrest and DNA-damage-inducible 45 alpha						0.984485	1.78008	0.0337809	0.270506	0.822423	2
rc_AI070295_g_at	growth arrest and DNA-damage-inducible 45 alpha						0.175878	1.98899	0.00439174	0.78171	1.9745	1.99252
rc_AI137583_at	Inhibitor of DNA binding 2, dominant negative helix-loop-helix protein						0.881983	1.27142	4.68e-06	0.800604	1.53519	0.390612
rc_AI230256_at	Inhibitor of DNA binding 2, dominant negative helix-loop-helix protein						0.0885005	1.67264	0.00101838	1.4861	1.97126	0.00446059
S79760_at	Ink4						0.00353672	0.89305	0.0528944	1.6412	1.15155	1.26e-07
U09793_at	Kirsten rat sarcoma viral oncogene homologue 2 (active)						0.000341512	1.61778	0.216342	0.607907	1.42877	1.99999
U66479_at	MAD homolog 3 (Drosophila)						0.00203237	0.331583	0.944239	9.37e-06	1.17213	0.743305
rc_AI008639_at	MAD homolog 4 (Drosophila)						0.0167298	0.682923	0.0362035	1.11971	1.70404	1.93503
rc_AI639082_s_at	mini chromosome maintenance deficient 6						0.379323	2	1.79537	1.69144	1.99999	0.00199798
U17565_at	mini chromosome maintenance deficient 6						0.00447268	2	0.00587586	1.64014	1.99738	0.000153901
U17565_g_at	mini chromosome maintenance deficient 6						0.0268445	2	1.8313	1.90224	2	1.38e-12
AF098301_at	neural F box protein NFB42						1.58726	0.456441	1.06373	0.170939	0.833461	0.954859
U24174_at	p21						0.0508416	1.07e-19	1.55e-14	1.51528	1.4e-10	3.6e-22
L41275cds_s_at	p21						0.907485	3.16e-12	1.9e-13	1.07343	2.52e-14	3.89e-29
U50707_at	P35						0.125855	0.275564	1.07695	0.931981	0.450603	0.00445191
U36444cds#1_at	PCTAIRE-1 protein kinase, alternatively spliced						0.37768	1.95613	0.0249028	1.45227	1.34107	1.20198
U36444cds#1_g_at	PCTAIRE-1 protein kinase, alternatively spliced						0.078271	1.99402	1.95e-05	0.417712	1.04035	1.47136
AB005541_at	PCTAIRE3						0.961772	0.895584	0.837741	0.954881	0.694541	1.83027
M24604_at	proliferating cell nuclear antigen						0.651621	2	9.28e-10	1.32214	1.80525	9.09e-18
M24604_g_at	proliferating cell nuclear antigen						0.854386	2	5.29e-11	0.704475	2	9.99e-35
D25233UTR#1_at	retinoblastoma 1						0.587016	0.00429783	1.40994	1.08076	1.68184	2
D25233UTR#1_g_at	retinoblastoma 1						0.0511768	1.95e-05	1.99986	0.602239	0.0369459	2
rc_AI178012_at	retinoblastoma 1						1.80818	1.98665	1.94684	0.400108	0.0110236	0.130017
D25233cds_at	retinoblastoma 1						1.62439	0.897066	0.282209	1.71148	0.0823467	2
rc_AI227715_at	retinoblastoma-like 2						0.34025	0.230446	1.52107	1.53304	1.44075	2
rc_AI230602_at	retinoblastoma-like 2						2.1e-05	1.99683	0.0671609	1.24756	1.85482	2
rc_AI180396_at	retinoblastoma-like 2						0.188798	0.0155373	0.154321	1.89542	1.99732	2
rc_AA874943_at	similar to CDC42 effector protein (Rho GTPase binding) 3						0.23445	0.23347	2	0.742448	1.02636	2
rc_AA799788_s_at	similar to cell division cycle 34;ubiquitin-conjugating enzyme E2-32						0.838636	1.99985	0.000357803	1.2779	1.00352	1.23308
rc_AA957218_at	similar to cyclin D1						1.58018	0.538404	1.41255	0.881312	1.31657	0.76065
rc_H31604_at	similar to mitotic checkpoint protein kinase BUB1B						0.876047	2	1.83674	1.00669	1.97636	1.30052
rc_AI236721_r_at	similar to Ywhag						0.00556367	1.2949	0.0352949	1.4482	1.96208	1.84441
rc_AA875127_at	strongly similar to human cell division cycle 2-like 5, isoform 1						1.73e-05	1.01697	1.95869	1.57256	0.454262	1.99358
rc_AA875127_g_at	strongly similar to human cell division cycle 2-like 5, isoform 1						0.00792915	0.0742363	1.98012	1.36399	1.01078	1.94911
X13058_at	tumor protein p53						0.000188476	1.87436	4.29e-05	1.04645	1.16625	1.99335
S55305_s_at	Ywhag						1.09378	0.0114572	0.00173572	1.71264	1.62667	0.715834

## Sheet: mitosis
Mitosis
				CM-enriched			Fibroblasts
Probe ID	Gene description		MS	IR	UV	MS	IR	UV
AF052695_at	cell cycle protein p55CDC		0.483003	2	1.19733	1.27535	1.99919	0.0139635
AF000578_at	cell division cycle 5-like (S. pombe)		0.0119728	1.58265	0.00179335	1.14312	1.0426	7.92e-16
X64589_at	cyclin B1		0.907485	2	1.12116	0.948161	1.99861	1.7781
X70871_at	cyclin G1		0.147621	2.94e-36	1.55e-14	0.385204	9.5e-25	2.05e-32
AJ222691cds_at	DNA polymerase delta, catalytic subunit		0.834647	1.99992	0.256395	1.07912	1.99263	0.566213
rc_AA819793_at	Flap structure-specific endonuclease 1		0.191872	2	8.91e-07	0.110032	1.74343	8.07e-11
AF035955_at	kinesin-like		1.2643	1.98773	1.04961	0.505606	1.2436	0.908823
U44979_at	kinesin-related protein 2		0.642381	2	1.90581	0.790425	0.982219	1.82116
rc_AI145490_at	lamin B receptor		0.0448292	1.99375	0.000798688	0.346427	1.61596	1.42e-09
AF030050_at	replication factor C		0.0065186	1.27007	1.3938	1.23011	1.60289	1.99359
AF059678_s_at	replication factor C		0.0337751	1.27307	1.80886	0.722188	0.507061	1.88448
rc_AA957201_s_at	similar to lamin B2		0.525351	1.99989	1.93201	0.937722	1.93039	0.186803
rc_H31604_at	similar to mitotic checkpoint protein kinase BUB1B		0.876047	2	1.83674	1.00669	1.97636	1.30052
rc_AA894160_at	src associated in mitosis, 68 kDa		0.125463	1.99573	0.0118622	1.49439	0.782442	8.05e-06

[truncated: 15 more sheets: apoptosis, heat shock, anti-oxidant, ECM, cytoskeleton, cell adhesion, cytokines, growth factors, GF receptors, hormonal systems, cholesterol biosynth, lipid metabolism, glycolysis, ion channels+exchangers, mitochondrial prot.]
