# Supplementary material for: Microarray analysis of gene expression profiles of cardiac myocytes and fibroblasts after mechanical stress, ionising or ultraviolet radiation
Source: BMC Genomics. 2005 Jan 18;6:6. doi: 10.1186/1471-2164-6-6 (PMC548301; doi:10.1186/1471-2164-6-6)
Supplement: Additional File 2 — General stress response genes Table 2. Excel file containing Affymetrix probe-set IDs, LocusLink ID and gene description of all probe-sets that showed an up-regulation or down-regulation after two or more stresses. [file 1471-2164-6-6-S2.xls]

## Sheet: IR and UV
CM-enriched, up-regulated both after IR and after UV
Probe ID	LocusLink ID	Fold change after IR	Fold change after UV	Gene description
AA875509_at	314856	3.47041	9.17427	similar to Mus musculus Mdm2 (Mdm2)
AB017188_g_at	83499	1.0551	2.03029	antisecretory factor
AB020504_g_at	171453	1.23149	1.70972	PMF31
AF006617_at	29734	1.10395	1.96905	microsomal stress 70 protein ATPase core (Stch)
AF009656mRNA_s_at	---	1.16373	1.7625	hypoxanthine guanine phosphoribosyl transferase (hprt)
AF020618_at	171071	1.31952	1.76868	progression elevated gene 3 protein
AF020618_g_at	171071	1.11987	1.30149	progression elevated gene 3 protein
AF026554_at	170551	1.04583	2.10539	sodium-dependent multi-vitamin transporter (SMVT)
AF032872_at	83614	1.24244	2.25404	potassium channel regulatory protein KChAP
AF034582_at	93646	1.19267	3.35593	vesicle associated protein (VAP1)
AF035387_at	83615	1.00884	3.36784	C7-1 protein (C7-1)
AF047707_at	83626	1.19989	3.09317	UDP-glucose:ceramide glycosyltransferase
AF095927_at	64538	1.07684	2.63816	protein phosphatase 2C
AJ007016_at	85237	1.08716	1.59819	protein tyrosine phosphatase
AJ011969mRNA_at	---	2.50888	2.93796	SBF
D00569_g_at	117543	1.11036	2.51524	2,4-dienoyl-CoA reductase
D00913_g_at	25464	1.47534	1.66606	intercellular adhesion molecule-1
D10587_g_at	---	1.10234	1.64205	85kDa sialoglycoprotein (LGP85)
D11445exon#1-4_s_at	---	2.26013	1.83287	gro
D13978_s_at	59085	1.30888	1.28313	argininosuccinate lyase
D14014_g_at	58919	2.26571	2.30502	cyclin D1
D21800_at	29676	1.11041	1.33476	proteasome subunit RC10-II
D30735_at	27100	1.33147	3.91012	augmenter of liver regeneration (ALR)
D50093_s_at	24686	1.2242	2.79659	prion protein
J02722cds_at	---	1.01289	14.0909	heme oxygenase
J02752_at	50681	1.21382	2.28652	acyl-coA oxidase
J03752_at	171341	1.75658	1.65513	glutathione S-transferase
J04792_at	24609	1.30769	2.34325	ornithine decarboxylase (ODC)
L08505_at	29489	1.08628	7.59743	cytoplasmic dynein heavy chain (MAP 1C)
L12025_at	25066	1.33993	2.04779	tumor-associated glycoprotein E4 (Tage4)
L16532_at	25275	1.55273	3.34542	2 ,3 -cyclic nucleotide 3 -phosphodiesterase (CNPII)
L16764_s_at	24472	1.60417	10.3345	heat shock protein 70 (HSP70)
L24896_s_at	29328	1.25054	2.09067	phospholipid hydroperoxide glutathione peroxidase
L26292_at	114505	1.69157	3.41196	FSH-regulated protein
L26292_g_at	114505	1.71047	2.52448	FSH-regulated protein
L27843_s_at	29463	1.03909	3.01939	tyrosine phosphatase (PRL-1)
L32591mRNA_at	25112	1.06912	1.44389	GADD45
L34262_at	29411	1.14685	3.30505	palmitoyl-protein thioesterase
L36884_at	64576	2.9692	1.19729	protein tyrosine phosphatase
L38615_at	25458	1.7776	2.58317	glutathione synthetase
L40362_f_at	24737	1.20879	1.70759	MHC class I RT1.C-type protein
L41275cds_s_at	---	4.76516	9.50482	p21 protein (cip1)
M13100cds#1_at	---	1.24938	2.6895	long interspersed repetitive DNA sequence LINE3 (L1Rn)
M13100cds#1_g_at	---	1.47352	9.28944	long interspersed repetitive DNA sequence LINE3 (L1Rn)
M13100cds#2_s_at	---	1.33196	19.1196	long interspersed repetitive DNA sequence LINE3 (L1Rn)
M13101cds_f_at	---	1.18281	7.01338	long interspersed repetitive DNA sequence LINE3 (L1Rn)
M13962mRNA#2_at	24434	1.08254	1.62783	beta-glucuronidase
M18330_g_at	170538	1.20713	1.88458	protein kinase C delta subspecies
M19651_at	25445	1.45028	1.97025	fos-related antigen (Fra-1)
M26125_at	25315	9.69283	10.9172	epoxide hydrolase
M26744_at	24498	1.702	1.63805	interleukin 6 (IL6)
M32016_at	24944	1.19277	2.5745	lysosomal membrane glycoprotein type B
M60921_at	29619	1.5126	2.52716	NGF-inducible anti-proliferative putative secreted protein (PC3)
M80367_at	171164	1.76117	6.3634	isoprenylated 67 kDa protein
M81855_at	24646	6.03765	3.79286	mdr
M91652complete_seq_at	24957	1.09854	3.95736	glutamine synthetase (glnA)
M91652complete_seq_g_at	24957	1.2002	4.12021	glutamine synthetase (glnA)
rc_AA799531_at	299507	1.22633	3.8085	rc_AA799531 EST189028
rc_AA799612_at	81816	1.001	1.70226	rc_AA799612 EST189109
rc_AA799650_g_at	64371	1.08689	1.81061	rc_AA799650 EST189147
rc_AA799657_at	292695	1.0538	1.70669	rc_AA799657 EST189154
rc_AA799735_g_at	29546	1.13373	1.63371	rc_AA799735 EST189232
rc_AA799889_at	---	1.29471	3.36321	rc_AA799889 EST189386
rc_AA799899_i_at	290641	1.10532	3.71225	rc_AA799899 EST189396
rc_AA800054_at	81767	1.22783	1.55621	rc_AA800054 EST189551
rc_AA800197_at	314683	1.05663	1.94445	rc_AA800197 EST189694
rc_AA800211_at	64533	1.3511	1.58255	rc_AA800211 EST189708
rc_AA800224_at	311328	1.59821	1.76112	rc_AA800224 EST189721
rc_AA800517_s_at	93646	1.14676	2.09846	rc_AA800517 EST190014
rc_AA800551_at	65028	1.45748	3.14196	rc_AA800551 EST190048
rc_AA800763_at	---	1.16415	2.0027	rc_AA800763 EST190260
rc_AA849035_at	311807	1.08437	2.37825	rc_AA849035 EST191797
rc_AA858520_at	24373	1.59611	1.07806	rc_AA858520 UI-R-E0-bt-e-06-0-UI.s1
rc_AA859938_at	140923	1.00908	2.05402	rc_AA859938 UI-R-E0-cg-d-08-0-UI.s1
rc_AA860044_at	---	1.10412	4.0152	rc_AA860044 UI-R-E0-bz-f-12-0-UI.s2
rc_AA875148_at	---	1.11471	2.07143	rc_AA875148 UI-R-E0-bu-h-05-0-UI.s2
rc_AA875225_at	81664	1.06676	1.24797	rc_AA875225 UI-R-E0-cq-a-06-0-UI.s1
rc_AA875438_at	---	1.10778	2.0242	rc_AA875438 UI-R-E0-cs-h-12-0-UI.s1
rc_AA875620_at	361797	1.47441	2.96257	rc_AA875620 UI-R-E0-cv-d-12-0-UI.s1
rc_AA891537_at	288667	1.2502	2.38784	rc_AA891537 EST195340
rc_AA891738_at	81805	1.32208	1.82929	rc_AA891738 EST195541
rc_AA891760_at	---	1.2543	1.54212	rc_AA891760 EST195563
rc_AA891821_at	316530	1.07937	6.07644	rc_AA891821 EST195624
rc_AA891829_g_at	---	1.31037	2.81703	rc_AA891829 EST195632
rc_AA892056_at	316344	1.1569	2.63067	rc_AA892056 EST195859
rc_AA892127_at	294390	1.04827	1.90336	rc_AA892127 EST195930
rc_AA892280_at	---	2.17699	1.54117	rc_AA892280 EST196083
rc_AA892284_at	---	1.26696	6.36921	rc_AA892284 EST196087
rc_AA892339_at	299262	1.15991	3.27676	rc_AA892339 EST196142
rc_AA892520_at	287721	1.24025	2.81443	rc_AA892520 EST196323
rc_AA892520_g_at	287721	1.12292	3.68355	rc_AA892520 EST196323
rc_AA892557_at	316035	1.02345	1.69439	rc_AA892557 EST196360
rc_AA892801_at	29565	1.09817	4.2543	rc_AA892801 EST196604
rc_AA892801_g_at	29565	1.03632	3.73426	rc_AA892801 EST196604
rc_AA892942_at	303215	1.7181	2.33432	rc_AA892942 EST196745
rc_AA893246_at	299159	1.36529	2.02059	rc_AA893246 EST197049
rc_AA893280_at	298199	1.09295	1.3212	rc_AA893280 EST197083
rc_AA893307_at	288040	1.41434	3.01209	rc_AA893307 EST197110
rc_AA893699_s_at	362201	1.12229	1.68527	rc_AA893699 EST197502
rc_AA893871_at	---	1.04672	1.94575	rc_AA893871 EST197674
rc_AA894004_at	297339	1.71867	1.1228	rc_AA894004 EST197807
rc_AA894090_at	300083	1.20206	1.34079	rc_AA894090 EST197893
rc_AA894212_at	308310	1.24792	1.6679	rc_AA894212 EST198015
rc_AA926149_g_at	24248	1.24565	7.20196	rc_AA926149 UI-R-A1-eq-h-04-0-UI.s1
rc_AA945704_at	361384	1.19836	1.87107	rc_AA945704 EST201203
rc_AA957640_s_at	29240	1.476	3.37666	rc_AA957640 UI-R-E1-gf-b-02-0-UI.s1
rc_AA963674_at	29565	1.16545	2.95666	rc_AA963674 UI-R-E1-gg-h-01-0-UI.s1
rc_AI007820_s_at	301252	1.12038	1.06154	rc_AI007820 EST202271
rc_AI008888_g_at	25308	1.2397	1.59856	rc_AI008888 EST203339
rc_AI010292_s_at	---	1.23292	1.28626	rc_AI010292 EST204743
rc_AI010580_s_at	292708	1.08132	9.20379	rc_AI010580 EST205031
rc_AI011746_at	288591	1.54873	2.33142	rc_AI011746 EST206197
rc_AI011998_at	24908	1.79004	4.27425	rc_AI011998 EST206449
rc_AI113289_s_at	24697	1.17699	1.77713	rc_AI113289 UI-R-C2p-nt-h-07-0-UI.s1
rc_AI136891_at	29344	1.17868	3.78705	rc_AI136891 UI-R-C2p-of-f-12-0-UI.s1
rc_AI136977_g_at	260321	1.33485	2.81277	rc_AI136977 UI-R-C2p-nz-f-10-0-UI.s1
rc_AI170685_at	84026	1.05435	2.4434	rc_AI170685 EST216621
rc_AI172097_at	79245	1.30108	2.16354	rc_AI172097 EST218092
rc_AI172411_at	64317	1.04034	2.99058	rc_AI172411 EST218418
rc_AI176504_at	24398	1.17659	1.7907	rc_AI176504 EST220089
rc_AI176595_s_at	25697	1.06892	2.09224	rc_AI176595 EST220183
rc_AI177161_at	83619	1.13047	2.60237	rc_AI177161 EST220768
rc_AI177161_g_at	83619	1.10802	2.6588	rc_AI177161 EST220768
rc_AI177256_at	---	1.16873	1.60685	rc_AI177256 EST220870
rc_AI228548_g_at	295214	1.26578	2.22202	rc_AI228548 EST225243
rc_AI231807_at	29292	1.11703	1.7188	rc_AI231807 EST228495
rc_AI231807_g_at	29292	1.04081	1.70155	rc_AI231807 EST228495
rc_AI233261_i_at	29739	1.12481	3.48053	rc_AI233261 EST229949
rc_AI235631_at	288591	2.10618	2.09426	rc_AI235631 EST232193
rc_AI236597_at	360863	1.14946	1.48951	rc_AI236597 EST233159
rc_AI236601_at	288444	1.22201	1.53289	rc_AI236601 EST233163
rc_AI639008_at	---	1.32141	3.46678	Rat mixed-tissue library Rattus norvegicus cDNA clone rx00127 3
rc_AI639049_s_at	29501	1.34306	4.84285	Rat mixed-tissue library Rattus norvegicus cDNA clone rx01606 3
rc_AI639488_at	314856	2.35611	14.967	Rat mixed-tissue library Rattus norvegicus cDNA clone rx02811 3
rc_AI639504_at	307858	1.17873	1.73255	Rat mixed-tissue library Rattus norvegicus cDNA clone rx04791 3
rc_AI639510_at	290907	1.25332	15.425	Rat mixed-tissue library Rattus norvegicus cDNA clone rx02430 3
rc_AI639518_g_at	303738	1.10029	1.72704	Rat mixed-tissue library Rattus norvegicus cDNA clone rx00570 3
rc_H33255_at	29541	1.4738	1.57079	rc_H33255 EST109080
rc_H33619_at	---	1.55503	4.62911	rc_H33619 EST109790
S49760_at	140866	1.61551	1.28599	diacylglycerol kinase
S49760_g_at	140866	1.53846	1.39963	diacylglycerol kinase
S61865_s_at	25216	1.24805	1.22518	syndecan=heparan sulfate proteoglycan core protein
S61868_at	24771	1.28518	1.78884	ryudocan=heparan sulfate proteoglycan core protein
S61973_g_at	266668	1.42384	6.83066	NMDA receptor glutamate-binding subunit
S65555_at	29739	1.02048	1.79354	gamma-glutamylcysteine synthetase light chain
S70011_at	---	1.20077	1.74138	tricarboxylate carrier
S76511_s_at	24887	2.20486	1.70535	bax=apoptosis inducer
U08976_at	64526	1.08381	1.40315	peroxisomal enoyl hydratase-like protein
U10925_s_at	25408	1.79193	1.72611	NEDH B7-1 (B7-1)
U19614_at	246314	1.16637	1.19103	lamina-associated polypeptide 1C (LAP1C)
U24174_at	114851	8.87427	11.5476	p21 (WAF1)
U30186_at	29467	1.42974	3.31805	growth arrest and DNA-damage-inducible protein GADD153
U32575_at	252881	1.19944	2.98847	rsec6
U40628_at	85383	1.66713	2.96784	unknown Glu-Pro dipeptide repeat protein
U49729_at	24887	1.57819	1.25692	rBax alpha
U53922_at	65028	1.3414	1.96994	DnaJ-like protein (RDJ1)
U57391_at	89817	1.61438	2.82726	FceRI gamma-chain interacting protein SH2-B
U59184_at	24887	1.46306	1.316	Bax-alpha
U63923_at	58819	1.01811	5.60666	thioredoxin reductase
U65656_at	81686	2.32697	1.73549	gelatinase A
U66470_at	245918	1.57146	2.11851	cell growth regulator rCGR11
U66471_at	116679	1.39967	3.67138	cell growth regulator rCGR19
U75395UTR#1_s_at	---	1.28484	2.78949	furosemide-sensitive K-Cl cotransporter
U75397UTR#1_s_at	---	2.14869	2.41052	Krox-24
U86635_at	64352	1.34056	2.65919	glutathione s-transferase M5
X05472cds#1_s_at	---	1.00431	6.33507	2.4 kb repeat DNA right terminal region
X05472cds#3_f_at	---	1.14374	6.88666	2.4 kb repeat DNA right terminal region
X07686cds_s_at	---	1.00987	4.88715	L1Rn B6 repetitive DNA element
X07729exon#5_s_at	---	1.39211	4.68524	neuron-specific enolase
X54096_at	24530	1.48225	2.05071	lecithin-cholesterol acyltransferase
X57523_g_at	24811	2.55686	12.3825	mtp1
X59051cds_s_at	25348	1.1275	1.37243	ribosomal protein S29
X59375mRNA_at	---	1.55745	1.82265	ribosomal protein S27
X59608exon_at	---	1.40912	15.4298	RNA PolII-c-DNA
X59859_i_at	29139	1.21462	4.79462	decorin
X66870_at	60374	1.2415	4.96068	lamin A
X67859_at	81783	1.0886	5.8492	autoantigen
X70871_at	25405	1.67856	1.70622	cyclin G
X75207_s_at	58919	1.55187	3.19086	cyclin D1
X83579_at	171150	1.2407	3.4634	Cdk-activating kinase
Z11995cds_g_at	116565	1.12113	2.86298	45kDa protein which binds to heymann nephritis antigen gp330
Z75029_s_at	24472	1.94259	16.0744	heat shock protein 70
CM-enriched, down-regulated both after IR and after UV
Probe ID	LocusLink ID	Fold change after IR	Fold change after UV	Gene description
AA684963_at	293702	0.747084	0.363724	similar to FK506-binding protein
AB005743_g_at	29184	0.934218	0.492687	fatty acid transporter
AB016800_at	64191	0.645006	0.817624	7-dehydrocholesterol reductase
AF027954_at	29884	0.710614	0.735579	Bcl-2-related ovarian killer protein (Bok)
AF036548_at	117183	0.542857	0.276411	RGC-32
AF036548_g_at	117183	0.496351	0.118843	RGC-32
D10770_s_at	---	0.686583	0.658852	beta isoform of catalytic subunit of cAMP-dependent protein kinase
D10952_i_at	94194	0.931393	0.780602	cytochrome c oxidase subunit Vb
D37920_at	29230	0.624695	0.628906	squalene epoxidase
D85435_at	85332	0.62445	0.456528	protein kinase C delta-bindig protein
E12625cds_at	---	0.598544	0.615891	rat novel protein which is expressed with nerve injury
J00692_at	29437	0.524996	0.494662	skeletal muscle alpha-actin
J05231_at	25102	0.781444	0.597828	neuronal nicotinic acetylcholine receptor-related protein
L13407_i_at	24246	0.47076	0.440422	calcium/calmodulin-dependent protein kinase II delta subunit
L13619_at	64194	0.620189	0.52131	insulin-induced growth-respons protein (CL-6)
L13619_g_at	64194	0.524844	0.381212	insulin-induced growth-respons protein (CL-6)
L19341_at	79558	0.832305	0.571476	activin type I receptor
M14656_at	25353	0.604237	0.710698	osteopontin
M60786_at	24326	0.625781	0.780573	endothelin receptor
M76532cds_at	---	0.588097	0.206773	gap junction protein, connexin (CXN-37)
M89945mRNA_at	---	0.651492	0.360039	farnesyl diphosphate synthase
M89945mRNA_g_at	---	0.78474	0.395882	farnesyl diphosphate synthase
rc_AA800680_at	366002	0.682076	0.466682	rc_AA800680 EST190177
rc_AA852046_s_at	---	0.919384	0.624921	rc_AA852046 EST194815
rc_AA858617_at	299145	0.656153	0.208402	rc_AA858617 UI-R-E0-bq-b-06-0-UI.s1
rc_AA859980_at	308100	0.406845	0.510323	rc_AA859980 UI-R-E0-ca-h-07-0-UI.s1
rc_AA860030_s_at	29214	0.82837	0.472168	rc_AA860030 UI-R-E0-bz-e-07-0-UI.s2
rc_AA875133_at	114559	0.773884	0.773188	rc_AA875133 UI-R-E0-bu-e-05-0-UI.s2
rc_AA892189_at	---	0.571813	0.716737	rc_AA892189 EST195992
rc_AA893235_at	289388	0.78713	0.0744897	rc_AA893235 EST197038
rc_AA893770_at	245963	0.582731	0.382582	rc_AA893770 EST197573
rc_AA893770_g_at	245963	0.569302	0.262039	rc_AA893770 EST197573
rc_AA925556_at	310674	0.826607	0.537177	similar to c-Jun leucine zipper interactive (cDNA JZA-20) - mouse
rc_AI009801_at	81683	0.808043	0.973552	rc_AI009801 EST204252
rc_AI029183_s_at	24392	0.838114	0.595191	rc_AI029183 UI-R-C0-iv-h-08-0-UI.s1
rc_AI058393_s_at	114901	0.651803	0.675688	rc_AI058393 UI-R-C1-kx-c-12-0-UI.s1
rc_AI104528_at	297990	0.866714	0.549676	rc_AI104528 EST213817
rc_AI169612_at	79451	0.532407	0.0668989	rc_AI169612 EST215498
rc_AI172293_at	140910	0.758584	0.575201	rc_AI172293 EST218294
rc_AI177004_s_at	29637	0.569197	0.540552	rc_AI177004 EST220611
rc_AI180288_s_at	25687	0.598621	0.754966	rc_AI180288 EST224031
rc_AI180442_at	83791	0.580411	0.252025	rc_AI180442 EST224188
rc_AI234146_at	29276	0.864071	0.485419	rc_AI234146 EST230834
S67769_s_at	---	0.560872	0.443257	cardiac sodium/calcium exchanger
S69315_at	---	0.913634	0.73966	S1 GRP94/endoplasmin
U00926_at	245965	0.847394	0.77714	delta subunit of F1F0 ATPase
U04937_s_at	29715	0.601683	0.322927	Na-Ca exchanger isoform NACA1
U05014_at	116636	0.79189	0.544428	PHAS-I
U15766mRNA#1_s_at	79433	0.815338	0.826384	nonmuscle myosin heavy chain-B
U18314_g_at	25359	0.51115	0.562489	lamina associated polypeptide 2 (LAP2)
U20195_s_at	24645	0.953313	0.840155	phosphoglucomutase (Pgm1)
U20643mRNA#2_f_at	---	0.810346	0.499613	aldolase A
U23769_at	54133	0.813958	0.687395	CLP36 (clp36)
U27201_at	25358	0.751398	0.655822	tissue inhibitor of metalloproteinase 3 (TIMP-3)
U30381_at	58820	0.588099	0.650018	zinc finger binding protein
U75899mRNA_at	---	0.860963	0.356278	HSPB2
U77697_at	29583	0.855383	0.15547	platelet-endothelial cell adhesion molecule-1/CD31
U83883_at	64635	0.840317	0.257424	p105 coactivator
U87627_at	80878	0.714571	0.295873	putative monocarboxylate transporter (MCT3)
U92655_at	84020	0.777214	0.423425	potassium channel subunit (KvLQT1)
X06801cds_f_at	---	0.67517	0.270345	vaskular alpha-actin
X06801cds_i_at	---	0.570884	0.164031	vaskular alpha-actin
X07314cds_at	---	0.871451	0.608066	heart myosin light chain 2
X13722_at	300438	0.610211	0.460004	LDL-receptor
X15939_f_at	29557	0.879942	0.876157	beta cardiac myosin heavy chain
X15939_r_at	29557	0.816127	0.91171	beta cardiac myosin heavy chain
X52625_at	29637	0.624944	0.535551	cytosolic 3-hydroxy 3-methylglutaryl coenzyme A synthase
X55286_g_at	25675	0.709544	0.731457	HMG-CoA reductase
X68191_at	29715	0.524539	0.312409	sodium-calcium exchanger
X99477cds_at	---	0.851633	0.500305	rpr-1
Z48444cds_at	29650	0.744361	0.523656	disintegrin-metalloprotease
Z54212_at	25314	0.78149	0.571064	epithelial membrane protein-1
Fibroblasts, up-regulated both after IR and after UV
Probe ID	LocusLink ID	Fold change after IR	Fold change after UV	Gene description
AA108277_at	288444	2.0055	1.58439	similar to Heat shock protein (hsp-E7I)
AA875509_at	314856	2.17189	9.13004	similar to Mus musculus Mdm2 (Mdm2)
AB012933_at	94340	1.13232	1.27961	acyl-CoA synthetase 5
AF032872_at	83614	1.14788	1.45036	potassium channel regulatory protein KChAP
AF036761_at	83792	1.29009	1.44182	stearoyl-CoA desaturase 2
AF081204_s_at	170551	1.26635	2.30556	small intestine sodium dependent multivitamin transporter (SMVT)
AJ011969mRNA_at	---	2.1118	12.1229	SBF (similar to growth/differentiation factor 15 precursor)
D10706_s_at	25502	1.02075	1.04374	ornithine decarboxylase antizyme
D50093_s_at	24686	1.31244	1.50561	prion protein
J02722cds_at	---	1.49336	1.4741	heme oxygenase
L26292_at	114505	1.10081	1.24572	FSH-regulated protein
L36884_at	64576	2.90463	3.18245	protein tyrosine phosphatase (OST-PTP)
L41275cds_s_at	---	2.32205	11.1762	p21 protein (cip1)
M26125_at	25315	3.16336	11.5755	epoxide hydrolase
M81855_at	24646	4.37524	24.9231	mdr
rc_AA818604_s_at	24472	1.10157	33.7424	rc_AA818604 UI-R-A0-bc-h-02-0-UI.s1
rc_AA875269_at	83792	1.13993	1.05523	rc_AA875269 UI-R-E0-ce-b-05-0-UI.s1
rc_AA875362_at	---	3.39676	4.97228	rc_AA875362 UI-R-E0-co-c-10-0-UI.s1
rc_AA893246_at	299159	1.18876	1.66368	rc_AA893246 EST197049
rc_AA894004_at	297339	1.16115	1.86219	rc_AA894004 EST197807
rc_AA894027_at	---	1.20029	2.0491	rc_AA894027 EST197830
rc_AI059508_s_at	64524	1.32344	1.6352	rc_AI059508 UI-R-C1-kw-a-06-0-UI.s1
rc_AI231807_g_at	29292	1.07674	1.14806	rc_AI231807 EST228495
rc_AI639488_at	314856	2.9886	6.29752	Rat mixed-tissue library Rattus norvegicus cDNA clone rx02811 3
S79213_at	192361	1.89528	2.03071	phosphatase inhibitor-2=cytosolic regulatory subunit of type 1 protein phosphatase
U09256_at	64524	1.32917	1.4389	transketolase
U10925_s_at	25408	1.52605	5.0534	NEDH B7-1 (CD80 antigen)
U17133_at	58976	1.65164	2.71758	zinc transporter ZnT-1 (ZnT-1)
U24174_at	114851	2.45946	8.30653	p21 (WAF1)
U49930_at	25402	1.99008	3.82438	ICE-like cysteine protease (Lice)
U49930_g_at	25402	1.54693	4.12921	ICE-like cysteine protease (Lice)
U53922_at	65028	1.09615	2.13229	DnaJ-like protein (RDJ1)
U64705cds_i_at	---	1.15296	1.41575	protein synthesis initiation factor 4AII
X53565_at	192152	1.54455	1.61802	trans-Golgi network integral membrane protein
X57523_g_at	24811	1.06582	10.3825	mtp1 (transporter 1, ATP-binding cassette)
X59608exon_at	---	1.38635	1.27208	RNA PolII-c-DNA
X66494_at	50690	1.19384	2.85614	choline transporter 1
X70871_at	25405	1.55171	2.00829	cyclin G
Fibroblasts, down-regulated both after IR and after UV
Probe ID	LocusLink ID	Fold change after IR	Fold change after UV	Gene Description
A03913cds_s_at	---	0.581403	0.152686	glia-derived neurite-promoting factor (GdNPF)
AA684537_at	---	0.593967	0.585324	similar to NADH-ubiquinone oxidoreductase SGDH subunit
AA684963_at	293702	0.513633	0.485841	similar to FK506-binding protein
AA685112_at	293652	0.480689	0.714659	similar to NADH-ubiquinone oxidoreductase complex I 23 kDa precursor (iron-sulfur protein)
AB005900_at	140914	0.66287	0.740226	endothelial receptor for oxidized low-density lipoprotein
AB011679_at	29214	0.708883	0.621499	class I beta-tubulin
AF034237_s_at	---	0.744766	0.654465	DD6A4-1
AF036548_at	117183	0.490368	0.115499	RGC-32
AF036548_g_at	117183	0.503443	0.0835142	RGC-32 (RGC-32)
AF052042_s_at	252860	0.334194	0.516911	zinc finger protein Y1 (RLZF-Y)
AF061752_at	252856	0.657043	0.494977	msf-1
AF090867_g_at	117533	0.705275	0.373008	guanosine monophosphate reductase
C06598_at	293702	0.406157	0.380854	similar to rapamycin-binding protein FKBp-13
D00698_s_at	24482	0.379001	0.483341	insulin-like growth factor I
D10709exon_s_at	---	0.729232	0.516821	Isk protein, 3 terminus of exon 2
D12769_at	117560	0.678986	0.627073	BTE binding protein
D13623_g_at	---	0.532215	0.695761	p34 protein
D16479_at	171155	0.782124	0.615398	mitochondrial long-chain 3-ketoacyl-CoA thiolase beta-subunit of mitochondrial trifunctional protein
D26393exon_s_at	---	0.34435	0.959674	type II hexokinase, exon1 and promoter region
D29960_at	192245	0.616019	0.614255	alphaB crystallin-related protein
D38067exon_at	---	0.890216	0.980551	UDP glucuronosyltransferase
D78303_at	170956	0.65459	0.966123	YT521 mRNA for RNA splicing-related protein
D85435_at	85332	0.583684	0.511573	protein kinase C delta-bindig protein
D87336_at	---	0.587964	0.430427	bleomycin hydrolase
D87336_g_at	---	0.623044	0.389648	bleomycin hydrolase
D87991_at	---	0.639246	0.812689	UDP-galactose transporter related isozyme 1
J03481mRNA_at	64192	0.548564	0.701326	dihydropteridine reductase
K00750exon#2-3_at	---	0.615796	0.95189	cytochrome c nuclear-encoded mitochondrial gene and flanks
L00382cds_at	---	0.460148	0.279739	muscle beta-tropomyosin and fibroblast tropomyosin 1
L25387_at	---	0.877284	0.820133	phosphofructokinase C (PFK-C)
L25387_g_at	---	0.826425	0.746417	phosphofructokinase C (PFK-C)
L31394exon_s_at	---	0.469709	0.3518	parathyroid hormone receptor
M12492mRNA#1_g_at	24679	0.491683	0.222557	type II cAMP-dependent protein kinase regulatory subunit
M13100cds#2_s_at	---	0.237028	0.303109	long interspersed repetitive DNA sequence LINE3 (L1Rn)
M13100cds#3_f_at	---	0.273017	0.351814	long interspersed repetitive DNA sequence LINE3 (L1Rn)
M13100cds#4_f_at	---	0.213165	0.878593	long interspersed repetitive DNA sequence LINE3 (L1Rn)
M13100cds#5_s_at	---	0.249892	0.855799	long interspersed repetitive DNA sequence LINE3 (L1Rn)
M28654cds_at	---	0.828656	0.870434	myosin heavy chain gene, last exon (3 end)
M31229mRNA_s_at	---	0.757424	0.554044	histone H1d
M81183Exon_UTR_g_at	---	0.617801	0.440109	insulin-like growth factor I
M86912exon_at	---	0.605908	0.0873996	angiotensin receptor (AT1)
M88469_at	64456	0.671388	0.363953	f-spondin
rc_AA799301_at	308432	0.538235	0.771741	rc_AA799301 EST188798
rc_AA799410_g_at	---	0.557087	0.463677	rc_AA799410 EST188907
rc_AA799423_at	246172	0.879523	0.182989	rc_AA799423 EST188920
rc_AA799442_at	293114	0.683521	0.718406	rc_AA799442 EST188939
rc_AA799442_g_at	293114	0.553424	0.740559	rc_AA799442 EST188939
rc_AA799479_at	293652	0.705898	0.867225	rc_AA799479 EST188976
rc_AA799479_g_at	293652	0.609371	0.608686	rc_AA799479 EST188976
rc_AA799515_at	---	0.808492	0.591923	rc_AA799515 EST189012
rc_AA799543_i_at	---	0.648348	0.741353	rc_AA799543 EST189040
rc_AA799552_at	287643	0.95835	0.84083	rc_AA799552 EST189049
rc_AA799645_g_at	58971	0.364671	0.309112	rc_AA799645 EST189142
rc_AA799654_g_at	362082	0.714633	0.50671	rc_AA799654 EST189151
rc_AA799663_g_at	360738	0.612073	0.642787	rc_AA799663 EST189160
rc_AA799734_at	301016	0.427554	0.313341	rc_AA799734 EST189231
rc_AA799740_at	---	0.651916	0.139844	rc_AA799740 EST189237
rc_AA799755_at	305494	0.961736	0.868713	rc_AA799755 EST189252
rc_AA799762_g_at	296470	0.591741	0.750823	rc_AA799762 EST189259
rc_AA799871_at	---	0.568748	0.966311	rc_AA799871 EST189368
rc_AA799891_g_at	---	0.66566	0.340219	rc_AA799891 EST189388
rc_AA800001_at	293155	0.49821	0.644076	rc_AA800001 EST189498
rc_AA800029_at	290447	0.806737	0.133032	rc_AA800029 EST189526
rc_AA800126_at	362251	0.604324	0.406017	rc_AA800126 EST189623
rc_AA800243_at	291541	0.543337	0.351152	rc_AA800243 EST189740
rc_AA800258_at	303652	0.666058	0.643925	rc_AA800258 EST189755
rc_AA800272_at	300974	0.450157	0.67739	rc_AA800272 EST189769
rc_AA800277_at	366618	0.625365	0.470121	rc_AA800277 EST189774
rc_AA800305_at	64633	0.755484	0.926762	rc_AA800305 EST189802
rc_AA800592_at	---	0.487543	0.304792	rc_AA800592 EST190089
rc_AA800709_at	311559	0.198847	0.657716	rc_AA800709 EST190206
rc_AA800719_at	---	0.676286	0.354035	rc_AA800719 EST190216
rc_AA800735_g_at	361256	0.767797	0.148033	rc_AA800735 EST190232
rc_AA800748_at	252856	0.730092	0.428997	rc_AA800748 EST190245
rc_AA800795_at	365396	0.834112	0.573777	rc_AA800795 EST190292
rc_AA800803_at	360639	0.559403	0.492429	rc_AA800803 EST190300
rc_AA819547_at	315167	0.595382	0.805046	rc_AA819547 UI-R-A0-bf-g-10-0-UI.s1
rc_AA851379_at	293652	0.632628	0.874338	rc_AA851379 EST194147
rc_AA851403_g_at	293991	0.444303	0.682481	rc_AA851403 EST194171
rc_AA859468_at	362513	0.52802	0.694479	rc_AA859468 UI-R-E0-bv-e-04-0-UI.s1
rc_AA859578_at	116548	0.343897	0.295832	rc_AA859578 UI-R-E0-bv-c-10-0-UI.s1
rc_AA859616_at	---	0.643309	0.240492	rc_AA859616 UI-R-E0-bs-g-04-0-UI.s1
rc_AA859626_at	306352	0.621745	0.745741	rc_AA859626 UI-R-E0-bs-h-02-0-UI.s1
rc_AA859661_at	313837	0.682377	0.673507	rc_AA859661 UI-R-E0-bs-c-04-0-UI.s1
rc_AA859719_at	289143	0.671901	0.741538	rc_AA859719 UI-R-E0-bx-h-06-0-UI.s1
rc_AA859740_at	---	0.62655	0.205007	rc_AA859740 UI-R-E0-bx-b-06-0-UI.s1
rc_AA859919_at	299154	0.678924	0.657676	rc_AA859919 UI-R-E0-cg-c-01-0-UI.s1
rc_AA859927_at	---	0.889171	0.951562	rc_AA859927 UI-R-E0-cg-c-09-0-UI.s1
rc_AA859957_at	288088	0.600869	0.852551	rc_AA859957 UI-R-E0-ca-f-05-0-UI.s1
rc_AA859994_at	---	0.695918	0.14138	rc_AA859994 UI-R-E0-ca-b-02-0-UI.s1
rc_AA860039_i_at	---	0.793453	0.956082	rc_AA860039 UI-R-E0-bz-f-06-0-UI.s2
rc_AA866299_g_at	---	0.511439	0.104231	rc_AA866299 UI-R-A0-ac-f-12-0-UI.s3
rc_AA866419_at	25266	0.512599	0.751995	rc_AA866419 UI-R-E0-ch-c-04-0-UI.s1
rc_AA874873_g_at	---	0.987374	0.647541	rc_AA874873 UI-R-E0-ci-d-11-0-UI.s1
rc_AA874875_at	---	0.603787	0.343739	rc_AA874875 UI-R-E0-ci-e-07-0-UI.s1
rc_AA874887_at	295107	0.422034	0.610971	rc_AA874887 UI-R-E0-ci-g-10-0-UI.s1
rc_AA874944_at	302422	0.40792	0.554502	rc_AA874944 UI-R-E0-ci-e-04-0-UI.s1
rc_AA874999_at	298068	0.655651	0.589931	rc_AA874999 UI-R-E0-cf-d-12-0-UI.s1
rc_AA875023_at	362578	0.663161	0.5519	rc_AA875023 UI-R-E0-cb-f-12-0-UI.s1
rc_AA875027_at	368077	0.497246	0.437392	rc_AA875027 UI-R-E0-cb-g-10-0-UI.s1
rc_AA875040_at	297627	0.358144	0.950337	rc_AA875040 UI-R-E0-cb-b-01-0-UI.s1
rc_AA875045_at	363272	0.56908	0.397298	rc_AA875045 UI-R-E0-cb-c-03-0-UI.s1
rc_AA875098_at	300211	0.393883	0.270151	rc_AA875098 UI-R-E0-cf-g-10-0-UI.s1
rc_AA875165_g_at	368168	0.627364	0.982914	rc_AA875165 UI-R-E0-ce-f-06-0-UI.s1
rc_AA875172_at	84357	0.542766	0.270852	rc_AA875172 UI-R-E0-ce-g-01-0-UI.s1
rc_AA875268_at	362837	0.49539	0.622204	rc_AA875268 UI-R-E0-ce-b-04-0-UI.s1
rc_AA875405_at	311547	0.580233	0.482816	rc_AA875405 UI-R-E0-cs-a-09-0-UI.s1
rc_AA875470_g_at	312710	0.735447	0.449804	rc_AA875470 UI-R-E0-cp-c-12-0-UI.s1
rc_AA875523_r_at	362816	0.468302	0.310187	rc_AA875523 UI-R-E0-cv-e-11-0-UI.s1
rc_AA875523_s_at	362816	0.913629	0.569936	rc_AA875523 UI-R-E0-cv-e-11-0-UI.s1
rc_AA875534_at	365274	0.809626	0.867432	rc_AA875534 UI-R-E0-cv-g-03-0-UI.s1
rc_AA875602_at	288917	0.621121	0.955593	rc_AA875602 UI-R-E0-cv-c-02-0-UI.s1
rc_AA875654_at	---	0.722399	0.308003	rc_AA875654 UI-R-E0-ct-h-02-0-UI.s1
rc_AA875661_at	368001	0.791951	0.417193	rc_AA875661 UI-R-E0-ct-h-12-0-UI.s1
rc_AA875665_g_at	308580	0.40564	0.211712	rc_AA875665 UI-R-E0-cn-h-07-0-UI.s1
rc_AA891209_at	363329	0.468314	0.684025	rc_AA891209 EST195012
rc_AA891242_at	289759	0.567633	0.467317	rc_AA891242 EST195045
rc_AA891242_g_at	289759	0.549509	0.321047	rc_AA891242 EST195045
rc_AA891255_at	---	0.53704	0.166981	rc_AA891255 EST195058
rc_AA891588_at	301709	0.840031	0.542275	rc_AA891588 EST195391
rc_AA891651_g_at	293453	0.834356	0.761739	rc_AA891651 EST195454
rc_AA891681_at	297699	0.6116	0.833886	rc_AA891681 EST195484
rc_AA891693_at	314214	0.490759	0.975346	rc_AA891693 EST195496
rc_AA891716_at	288652	0.770629	0.758746	rc_AA891716 EST195519
rc_AA891725_at	308624	0.411161	0.728306	rc_AA891725 EST195528
rc_AA891727_at	361805	0.423404	0.392988	rc_AA891727 EST195530
rc_AA891727_g_at	361805	0.649091	0.645546	rc_AA891727 EST195530
rc_AA891737_at	---	0.6559	0.592082	rc_AA891737 EST195540
rc_AA891746_at	296570	0.576562	0.705754	rc_AA891746 EST195549
rc_AA891759_at	288176	0.485749	0.141399	rc_AA891759 EST195562
rc_AA891785_at	293043	0.685815	0.372532	rc_AA891785 EST195588
rc_AA891785_g_at	293043	0.537043	0.363371	rc_AA891785 EST195588
rc_AA891800_at	310856	0.454827	0.20341	rc_AA891800 EST195603
rc_AA891800_g_at	310856	0.505412	0.127946	rc_AA891800 EST195603
rc_AA891828_at	361381	0.59434	0.835533	rc_AA891828 EST195631
rc_AA891940_at	310756	0.657279	0.90733	rc_AA891940 EST195743
rc_AA892005_at	289380	0.649084	0.564166	rc_AA892005 EST195808
rc_AA892010_g_at	291818	0.32324	0.613954	rc_AA892010 EST195813
rc_AA892120_at	---	0.746227	0.514165	rc_AA892120 EST195923
rc_AA892234_at	289197	0.497233	0.254785	rc_AA892234 EST196037
rc_AA892306_at	299008	0.488752	0.327682	rc_AA892306 EST196109
rc_AA892319_at	---	0.589145	0.468927	rc_AA892319 EST196122
rc_AA892325_at	310773	0.508497	0.935508	rc_AA892325 EST196128
rc_AA892483_at	---	0.780904	0.337083	rc_AA892483 EST196286
rc_AA892511_at	288689	0.734661	0.200994	rc_AA892511 EST196314
rc_AA892549_at	---	0.523896	0.0684495	rc_AA892549 EST196352
rc_AA892562_at	170944	0.626976	0.828683	rc_AA892562 EST196365
rc_AA892572_at	312248	0.570395	0.949946	rc_AA892572 EST196375
rc_AA892578_at	360757	0.547056	0.631576	rc_AA892578 EST196381
rc_AA892637_at	29468	0.767286	0.44185	rc_AA892637 EST196440
rc_AA892779_at	361351	0.505291	0.42972	rc_AA892779 EST196582
rc_AA892796_at	301124	0.700548	0.674619	rc_AA892796 EST196599
rc_AA892805_g_at	---	0.529484	0.722805	rc_AA892805 EST196608
rc_AA893022_at	298376	0.413042	0.431651	rc_AA893022 EST196825
rc_AA893043_at	---	0.461548	0.630566	rc_AA893043 EST196846
rc_AA893235_at	289388	0.413774	0.127213	rc_AA893235 EST197038
rc_AA893320_at	---	0.841047	0.709792	rc_AA893320 EST197123
rc_AA893353_at	301529	0.627121	0.956959	rc_AA893353 EST197156
rc_AA893634_at	360611	0.561968	0.330746	rc_AA893634 EST197437
rc_AA893670_at	294900	0.504874	0.572019	rc_AA893670 EST197473
rc_AA893717_at	315298	0.186573	0.592333	rc_AA893717 EST197520
rc_AA893825_at	---	0.547476	0.195305	rc_AA893825 EST197628
rc_AA893869_g_at	362824	0.465367	0.958593	rc_AA893869 EST197672
rc_AA893924_at	365274	0.553403	0.730891	rc_AA893924 EST197727
rc_AA894030_at	314380	0.768996	0.539571	rc_AA894030 EST197833
rc_AA894174_g_at	300726	0.534067	0.925431	rc_AA894174 EST197977
rc_AA894233_g_at	361843	0.880245	0.619659	rc_AA894233 EST198036
rc_AA899854_at	360243	0.254373	0.716892	rc_AA899854 UI-R-E0-cq-h-04-0-UI.s2
rc_AA925762_at	294446	0.433643	0.725549	rc_AA925762 UI-R-A1-ep-g-08-0-UI.s1
rc_AA955167_r_at	294446	0.549699	0.904511	rc_AA955167 UI-R-A1-du-a-08-0-UI.s1
rc_AA955182_at	29300	0.760461	0.982444	rc_AA955182 UI-R-A1-du-b-11-0-UI.s1
rc_AI008423_at	192356	0.457153	0.706694	rc_AI008423 EST202874
rc_AI008641_at	81768	0.834861	0.769238	rc_AI008641 EST203092
rc_AI009390_at	310656	0.679597	0.734176	rc_AI009390 EST203841
rc_AI011556_s_at	---	0.431404	0.518522	rc_AI011556 EST206007
rc_AI013297_at	---	0.70871	0.35197	rc_AI013297 EST207972
rc_AI071866_s_at	---	0.571278	0.887786	rc_AI071866 UI-R-C2-nh-g-09-0-UI.s1
rc_AI102868_at	293820	0.897239	0.5753	rc_AI102868 EST212157
rc_AI103838_g_at	---	0.444721	0.618547	rc_AI103838 EST213127
rc_AI104528_at	297990	0.538838	0.839772	rc_AI104528 EST213817
rc_AI112237_at	362344	0.661061	0.812249	rc_AI112237 UI-R-Y0-mh-e-09-0-UI.s1
rc_AI169104_at	360918	0.59419	0.505847	rc_AI169104 EST214935
rc_AI171167_at	79124	0.575434	0.675211	rc_AI171167 EST217116
rc_AI176422_g_at	295143	0.411795	0.648116	rc_AI176422 EST220006
rc_AI176460_s_at	---	0.76082	0.952627	rc_AI176460 EST220045
rc_AI176491_at	---	0.786743	0.436523	rc_AI176491 EST220076
rc_AI177404_at	310399	0.855184	0.956211	rc_AI177404 EST221024
rc_AI178828_i_at	116636	0.509709	0.382402	rc_AI178828 EST222510
rc_AI180396_at	81758	0.513466	0.746232	rc_AI180396 EST224140
rc_AI229655_at	363249	0.418606	0.444625	rc_AI229655 EST226350
rc_AI230228_at	293820	0.441996	0.290698	rc_AI230228 EST226923
rc_AI230614_s_at	25650	0.649939	0.846757	rc_AI230614 EST227309
rc_AI230748_at	116646	0.978753	0.660777	rc_AI230748 EST227443
rc_AI231778_at	---	0.741717	0.256513	rc_AI231778 EST228466
rc_AI233261_i_at	29739	0.559302	0.645099	rc_AI233261 EST229949
rc_AI234146_at	29276	0.68838	0.723045	rc_AI234146 EST230834
rc_AI638955_at	---	0.369265	0.492538	Rat mixed-tissue library Rattus norvegicus cDNA clone rx03289 3
rc_AI638993_s_at	---	0.751161	0.526757	Rat mixed-tissue library Rattus norvegicus cDNA clone rx01608 3
rc_AI639093_at	---	0.434773	0.249352	Rat mixed-tissue library Rattus norvegicus cDNA clone rx00864 3
rc_AI639114_at	305120	0.682826	0.703714	Rat mixed-tissue library Rattus norvegicus cDNA clone rx05044 3
rc_AI639139_g_at	---	0.36585	0.755787	Rat mixed-tissue library Rattus norvegicus cDNA clone rx04483 3
rc_AI639149_s_at	---	0.812988	0.457759	Rat mixed-tissue library Rattus norvegicus cDNA clone rx02482 3
rc_AI639255_at	---	0.705471	0.182972	Rat mixed-tissue library Rattus norvegicus cDNA clone rx01039 3
rc_AI639255_g_at	---	0.721013	0.341564	Rat mixed-tissue library Rattus norvegicus cDNA clone rx01039 3
rc_AI639271_f_at	---	0.776882	0.79737	Rat mixed-tissue library Rattus norvegicus cDNA clone rx03978 3
rc_AI639331_at	---	0.513002	0.134773	Rat mixed-tissue library Rattus norvegicus cDNA clone rx00676 3
rc_AI639336_at	---	0.553523	0.990741	Rat mixed-tissue library Rattus norvegicus cDNA clone rx01356 3
rc_AI639410_s_at	---	0.285769	0.964719	Rat mixed-tissue library Rattus norvegicus cDNA clone rx04114 3
rc_AI639412_at	306805	0.558014	0.569245	Rat mixed-tissue library Rattus norvegicus cDNA clone rx04434 3
rc_AI639427_at	63845	0.627033	0.141393	Rat mixed-tissue library Rattus norvegicus cDNA clone rx00133 3
rc_AI639438_at	310288	0.458882	0.693853	Rat mixed-tissue library Rattus norvegicus cDNA clone rx04493 3
rc_AI639470_g_at	---	0.372116	0.737059	Rat mixed-tissue library Rattus norvegicus cDNA clone rx04112 3
rc_AI639491_at	---	0.55078	0.764263	Rat mixed-tissue library Rattus norvegicus cDNA clone rx03411 3
rc_AI639501_s_at	---	0.743886	0.691286	Rat mixed-tissue library Rattus norvegicus cDNA clone rx01371 3
rc_H31287_at	246273	0.391902	0.718958	rc_H31287 EST105188
rc_H32977_at	316365	0.834036	0.937929	rc_H32977 EST108553
rc_H33001_at	291670	0.608999	0.689542	rc_H33001 EST108598
rc_H33101_at	---	0.650563	0.880949	rc_H33101 EST108789
rc_H33459_at	361825	0.524362	0.778858	rc_H33459 EST109477
S63521_i_at	---	0.533358	0.702487	glucose-regulated protein GRP78
S68736_at	---	0.568161	0.594211	myosin heavy chain
S71570_s_at	---	0.89426	0.785738	Ca2+/calmodulin-dependent protein kinase II isoform gamma-b
S77858_s_at	---	0.785247	0.715494	non-muscle myosin alkali light chain
S77900_g_at	---	0.540401	0.121166	myosin regulatory light chain isoform C
S78154_at	---	0.797716	0.922421	ROMK2b=inwardly rectifying ATP-regulated K+ channel
S78556_at	---	0.992969	0.768207	75 kda glucose regulated protein
U01347_f_at	---	0.788857	0.645781	arylamine N-acetyltransferase
U05014_at	116636	0.746741	0.504376	PHAS-I
U07181_g_at	24534	0.610713	0.930141	lactate dehydrogenase-B (LDH-B)
U17971_at	171070	0.729579	0.667848	protein tyrosine phosphatase 2E (PTP2E)
U42209_at	117513	0.450292	0.527833	Sec22 homolog (rsec22)
U47316_s_at	362599	0.540219	0.999913	cerebellum cDNA clone LIAREST-2
U49935mRNA_s_at	---	0.633166	0.407859	cyclin D3
U53855_at	25527	0.506376	0.523194	prostacyclin synthase
U62635_s_at	64360	0.521812	0.558047	ribosomal protein L23-related product homolog
U75393_s_at	114597	0.477808	0.845233	succinyl-CoA synthetase alpha subunit
U75899mRNA_g_at	---	0.631472	0.435602	HSPB2
U87971_at	65134	0.533065	0.669723	syntaxin 5
U88324_at	24400	0.749256	0.617422	G protein beta1 subunit (rGb1)
U96490_g_at	171441	0.784998	0.766096	U96490 liver mRNA
X03369_s_at	---	0.523882	0.615866	beta-tubulin T beta15
X05472cds#1_s_at	---	0.148923	0.442473	2.4 kb repeat DNA right terminal region
X05472cds#3_f_at	---	0.275406	0.655852	2.4 kb repeat DNA right terminal region
X05566_i_at	50685	0.705025	0.782286	myosin regulatory light chain
X06107_i_at	24482	0.346706	0.409029	insulin-like growth factor I
X07648cds_g_at	---	0.889917	0.253746	amyloidogenic glycoprotein (rAG)
X07686cds_s_at	---	0.32465	0.658969	L1Rn B6 repetitive DNA element
X51531cds_at	---	0.453961	0.43652	atrial myosin light chain 1
X51531cds_g_at	---	0.398496	0.314564	atrial myosin light chain 1
X53581cds#3_f_at	---	0.314093	0.509516	long interspersed repetitive DNA containing 7 ORF s
X60660mRNA_g_at	---	0.797165	0.965504	a potential ligand-binding protein
X60767mRNA_s_at	54237	0.201809	0.65985	cdc2 promoter region
X61295cds_s_at	---	0.203194	0.595755	L1 retroposon, ORF2
X61296cds#2_f_at	---	0.272601	0.866195	L1 retroposon, ORF2
X64827cds_s_at	25250	0.388416	0.45429	cytochrome c oxidase (subunit VIII-h)
X72757_at	---	0.667147	0.888575	cox VIa
X72757_g_at	---	0.775946	0.842832	cox VIa
X76489cds_g_at	24936	0.58183	0.644366	CD9 mRNA for cell surface glycoprotein
X82152_at	64507	0.299532	0.58315	fibromodulin
X87157_at	117041	0.676269	0.407108	neurotensin endopeptidase
X89696cds_at	295917	0.992445	0.988993	TPCR06 protein
X97772_g_at	58835	0.3988	0.270813	D-3-phosphoglycerate dehydrogenase
X99267_g_at	81751	0.613873	0.615659	presenilin-2
Y00396mRNA_at	---	0.369288	0.705671	c-myc oncogene and flanking regions
Y00396mRNA_g_at	---	0.492703	0.703172	c-myc oncogene and flanking regions
Y07659exon_at	---	0.697877	0.648532	NT-4 gene
Y13336cds_at	---	0.578747	0.853952	DAD-1 gene
Y17162UTR#1_f_at	---	0.794177	0.911663	G11 alpha subunit, 3 UTR, clone 243-7
Z19552cds_at	360243	0.693366	0.73943	DNA topoisomerase II

## Sheet: IR and MS
CM-enriched, up-regulated both after IR and after MS
Probe ID	locuslink ID	Fold change after IR	Fold change after MS	Gene description
AB008538_at	79559	1.21403	0.831406	HB2
AB017188_g_at	83499	1.0551	2.03029	antisecretory factor
AB020504_g_at	171453	1.23149	1.70972	PMF31
AF001417_s_at	58954	1.71367	1.42641	zinc finger protein
AF034582_at	93646	1.19267	3.35593	vesicle associated protein (VAP1)
AF035387_at	83615	1.00884	3.36784	C7-1 protein (C7-1)
AF095927_at	64538	1.07684	2.63816	protein phosphatase 2C
AJ012603UTR#1_g_at	57027	1.41259	1.01773	TNF-alpha converting enzyme (TACE)
D00913_g_at	25464	1.47534	1.66606	intercellular adhesion molecule-1
D42148_at	58935	2.41809	0.62377	growth potentiating factor
J02722cds_at	---	1.01289	14.0909	heme oxygenase gene
L08505_at	29489	1.08628	7.59743	cytoplasmic dynein heavy chain (MAP 1C)
L31622_at	54239	1.33488	0.957298	nicotinic acetylcholine receptor beta 2 subunit
M13100cds#2_s_at	---	1.33196	19.1196	long interspersed repetitive DNA sequence LINE3 (L1Rn)
M13101cds_f_at	---	1.18281	7.01338	long interspersed repetitive DNA sequence LINE4 (L1Rn)
M26125_at	25315	9.69282	10.9172	epoxide hydrolase
M32016_at	24944	1.19277	2.5745	lysosomal membrane glycoprotein type B
M60103_at	29615	1.0357	2.38382	leukocyte common antigen related protein
M76704_s_at	25332	2.98461	0.545815	O-6-methylguanine-DNA methyltransferase
rc_AA799507_at	---	1.40925	0.726171	rc_AA799507 EST189004
rc_AA799657_at	292695	1.0538	1.70669	rc_AA799657 EST189154
rc_AA799735_g_at	29546	1.13373	1.63371	rc_AA799735 EST189232
rc_AA799755_g_at	305494	1.36055	1.1716	rc_AA799755 EST189252
rc_AA799899_i_at	290641	1.10532	3.71225	rc_AA799899 EST189396
rc_AA800787_at	---	1.6886	1.82061	rc_AA800787 EST190284
rc_AA800844_s_at	315714	1.23515	0.967636	rc_AA800844 EST190341
rc_AA818593_at	64369	1.10613	0.469978	rc_AA818593 UI-R-A0-bc-g-01-0-UI.s1
rc_AA859597_at	---	1.12511	1.89759	rc_AA859597 UI-R-E0-bs-e-07-0-UI.s1
rc_AA859757_at	85490	1.66506	0.850523	rc_AA859757 UI-R-E0-bx-c-12-0-UI.s1
rc_AA859837_at	83585	1.62248	1.0272	rc_AA859837 UI-R-E0-cc-g-09-0-UI.s1
rc_AA859837_g_at	83585	1.6498	0.877283	rc_AA859837 UI-R-E0-cc-g-09-0-UI.s1
rc_AA859938_at	140923	1.00908	2.05402	rc_AA859938 UI-R-E0-cg-d-08-0-UI.s1
rc_AA875148_at	---	1.11471	2.07143	rc_AA875148 UI-R-E0-bu-h-05-0-UI.s2
rc_AA891769_at	363157	1.17169	1.15548	rc_AA891769 EST195572
rc_AA892284_at	---	1.26695	6.36921	rc_AA892284 EST196087
rc_AA892520_at	287721	1.24025	2.81443	rc_AA892520 EST196323
rc_AA892520_g_at	287721	1.12292	3.68355	rc_AA892520 EST196323
rc_AA892557_at	316035	1.02345	1.69439	rc_AA892557 EST196360
rc_AA892801_at	29565	1.09817	4.2543	rc_AA892801 EST196604
rc_AA892801_g_at	29565	1.03632	3.73426	rc_AA892801 EST196604
rc_AA893065_at	50558	1.07117	0.867818	rc_AA893065 EST196868
rc_AA893124_at	---	1.01971	1.68734	rc_AA893124 EST196927
rc_AA893443_at	171337	1.22277	1.56985	rc_AA893443 EST197246
rc_AA893871_at	---	1.04672	1.94575	rc_AA893871 EST197674
rc_AA963674_at	29565	1.16545	2.95666	rc_AA963674 UI-R-E1-gg-h-01-0-UI.s1
rc_AA998338_s_at	25097	1.34154	1.00223	rc_AA998338 UI-R-C0-ia-g-10-0-UI.s1
rc_AI012051_at	---	1.00395	0.608736	rc_AI012051 EST206502
rc_AI102079_at	25558	1.30808	1.38445	rc_AI102079 EST211368
rc_AI113289_s_at	24697	1.17699	1.77713	rc_AI113289 UI-R-C2p-nt-h-07-0-UI.s1
rc_AI136977_g_at	260321	1.33485	2.81277	rc_AI136977 UI-R-C2p-nz-f-10-0-UI.s1
rc_AI171506_g_at	24552	1.61572	2.52968	rc_AI171506 EST217469
rc_AI172097_at	79245	1.30109	2.16354	rc_AI172097 EST218092
rc_AI172411_at	64317	1.04034	2.99058	rc_AI172411 EST218418
rc_AI176504_at	24398	1.17659	1.7907	rc_AI176504 EST220089
rc_AI179399_at	85250	1.15323	0.434097	rc_AI179399 EST223101
rc_AI229655_at	363249	1.12959	1.09945	rc_AI229655 EST226350
rc_AI236601_at	288444	1.22201	1.53289	rc_AI236601 EST233163
rc_AI639255_g_at	---	1.14544	0.598578	Rat mixed-tissue library Rattus norvegicus cDNA clone rx01039 3 , mRNA sequence [Rattus norvegicus]
rc_AI639488_at	314856	2.35611	14.967	Rat mixed-tissue library Rattus norvegicus cDNA clone rx02811 3 , mRNA sequence [Rattus norvegicus]
rc_H33149_at	361151	1.22868	1.55149	rc_H33149 EST108865
rc_H33619_at	---	1.55503	4.62911	rc_H33619 EST109790
rc_H33629_at	304019	1.11071	0.932446	rc_H33629 EST109809
S45812_s_at	---	1.23023	1.00024	monoamine oxidase A
S61868_at	24771	1.28518	1.78884	ryudocan=heparan sulfate proteoglycan core protein
S83279_at	79244	1.17727	0.952779	HSD IV=peroxisome proliferator-inducible gene
U10357_g_at	81530	1.19422	1.59839	pyruvate dehydrogenase kinase 2 subunit p45 (PDK2)
U19614_at	246314	1.16637	1.19103	lamina-associated polypeptide 1C (LAP1C)
U53922_at	65028	1.3414	1.96994	DnaJ-like protein (RDJ1)
U63923_at	58819	1.01811	5.60666	thioredoxin reductase
U72620_at	25157	1.01212	2.90728	Lot1
U82612cds_g_at	---	1.1003	2.64856	fibronectin (fn-1)
U92081mRNA_s_at	---	2.54711	1.1757	epithelial cell transmembrane protein antigen precursor
U95178_s_at	79128	1.1053	0.921166	DOC-2 p59 isoform
X05472cds#1_s_at	---	1.00431	6.33507	2.4 kb repeat DNA right terminal region
X05834_at	25661	1.17183	1.70843	fibronectin
X07686cds_s_at	---	1.00987	4.88715	L1Rn B6 repetitive DNA element
X07729exon#5_s_at	---	1.39211	4.68524	neuron-specific enolase
X58830_at	25644	1.80236	0.520739	vgr
X59608exon_at	---	1.40912	15.4298	RNA PolII-c-DNA
Z78279_g_at	29393	1.4998	0.601637	collagen alpha1 type I
CM-enriched, down-regulated both after IR and after MS
Probe ID	locuslink ID	Fold change after IR	Fold change after MS	Gene description
rc_AI010632_s_at	---	0.853509	0.978499	rc_AI010632 EST205083
Fibroblasts, up-regulated both after IR and after MS
Probe ID	locuslink ID	Fold change after IR	Fold change after MS	Gene description
AF036761_at	83792	1.02695	1.06545	stearoyl-CoA desaturase 2
D10706_s_at	25502	0.581404	0.942192	ornithine decarboxylase antizyme
M27207mRNA_s_at	29393	1.12559	1.03978	alpha-1 type I collagen
rc_AA893246_at	299159	1.24471	1.36105	rc_AA893246 EST197049
U75929UTR#1_f_at	24791	1.14485	0.942218	SPARC
X05831cds_at	---	0.85583	0.764515	fibronectin gene 5 -end with prepro seq., I-1 and I-2 exons
Z14119cds_at	24629	1.74313	1.16538	platelet-derived growth factor receptor beta (extracellular domain)
Fibroblasts, down-regulated both after IR and after MS
Probe ID	locuslink ID	Fold change after IR	Fold change after MS	Gene description
AF023087_s_at	24330	0.757829	0.569486	nerve growth factor induced factor A
AF050660UTR#1_at	---	0.826713	0.748442	activity and neurotransmitter-induced early gene 8 (ania-8)
D13122_i_at	25392	0.419553	0.975439	ATPase inhibitor protein
D26393exon_s_at	---	0.34435	0.553784	type II hexokinase
D87336_at	---	0.587964	0.684085	bleomycin hydrolase
D87336_g_at	---	0.623044	0.841913	bleomycin hydrolase
K02816_g_at	192269	0.580619	0.927933	unidentified mRNA expressed in embryo and tumor but not normal differentiated cells
rc_AA685175_at	311483	0.40957	0.604628	rc_AA685175 EST106470
rc_AA686164_at	295975	0.613239	0.862001	rc_AA686164 EST109401
rc_AA799442_at	293114	0.683522	0.638981	rc_AA799442 EST188939
rc_AA799442_g_at	293114	0.553424	0.433029	rc_AA799442 EST188939
rc_AA799449_g_at	361684	0.627792	0.732226	rc_AA799449 EST188946
rc_AA799523_g_at	362361	0.697391	0.933928	rc_AA799523 EST189020
rc_AA799552_at	287643	0.95835	0.836208	rc_AA799552 EST189049
rc_AA799654_g_at	362082	0.714633	0.611564	rc_AA799654 EST189151
rc_AA799656_at	290850	0.485138	0.411368	rc_AA799656 EST189153
rc_AA799724_g_at	360762	0.687609	0.900974	rc_AA799724 EST189221
rc_AA799732_at	303794	0.614737	0.673528	rc_AA799732 EST189229
rc_AA799734_at	301016	0.427553	0.791769	rc_AA799734 EST189231
rc_AA799740_at	---	0.651916	0.582721	rc_AA799740 EST189237
rc_AA799741_at	294385	0.652723	0.890261	rc_AA799741 EST189238
rc_AA799744_at	---	0.683372	0.720184	rc_AA799744 EST189241
rc_AA799778_at	171375	0.699164	0.833641	rc_AA799778 EST189275
rc_AA799889_at	---	0.854938	0.882293	rc_AA799889 EST189386
rc_AA799992_g_at	361624	0.78297	0.893387	rc_AA799992 EST189489
rc_AA800126_at	362251	0.604324	0.691507	rc_AA800126 EST189623
rc_AA800169_at	---	0.726818	0.636794	rc_AA800169 EST189666
rc_AA800175_at	298696	0.586765	0.816565	rc_AA800175 EST189672
rc_AA800176_at	307649	0.680212	0.797092	rc_AA800176 EST189673
rc_AA800258_at	303652	0.666058	0.74484	rc_AA800258 EST189755
rc_AA800290_g_at	---	0.662121	0.919618	rc_AA800290 EST189787
rc_AA800592_at	---	0.487543	0.203618	rc_AA800592 EST190089
rc_AA800719_at	---	0.676286	0.882964	rc_AA800719 EST190216
rc_AA800735_g_at	361256	0.767797	0.866514	rc_AA800735 EST190232
rc_AA800795_at	365396	0.834112	0.493894	rc_AA800795 EST190292
rc_AA800803_at	360639	0.559403	0.364551	rc_AA800803 EST190300
rc_AA859502_at	---	0.579237	0.624869	rc_AA859502 UI-R-E0-bv-h-03-0-UI.s1
rc_AA859626_at	306352	0.621745	0.822508	rc_AA859626 UI-R-E0-bs-h-02-0-UI.s1
rc_AA859722_at	294331	0.638118	0.496599	rc_AA859722 UI-R-E0-bx-h-09-0-UI.s1
rc_AA859740_at	---	0.62655	0.896637	rc_AA859740 UI-R-E0-bx-b-06-0-UI.s1
rc_AA859848_at	317214	0.267969	0.622837	rc_AA859848 UI-R-E0-cc-h-10-0-UI.s1
rc_AA859966_s_at	---	0.971928	0.540918	rc_AA859966 UI-R-E0-ca-g-03-0-UI.s1
rc_AA859994_at	---	0.695918	0.6602	rc_AA859994 UI-R-E0-ca-b-02-0-UI.s1
rc_AA866299_g_at	---	0.511439	0.740367	rc_AA866299 UI-R-A0-ac-f-12-0-UI.s3
rc_AA866411_at	308690	0.629212	0.861575	rc_AA866411 UI-R-E0-ch-a-06-0-UI.s1
rc_AA875023_at	362578	0.663161	0.717079	rc_AA875023 UI-R-E0-cb-f-12-0-UI.s1
rc_AA875027_at	368077	0.497246	0.589367	rc_AA875027 UI-R-E0-cb-g-10-0-UI.s1
rc_AA875232_at	360871	0.606092	0.634283	rc_AA875232 UI-R-E0-cq-b-04-0-UI.s1
rc_AA875405_at	311547	0.580233	0.768998	rc_AA875405 UI-R-E0-cs-a-09-0-UI.s1
rc_AA875537_at	---	0.679091	0.935408	rc_AA875537 UI-R-E0-cv-g-07-0-UI.s1
rc_AA891166_at	---	0.616071	0.794535	rc_AA891166 EST194969
rc_AA891669_at	79434	0.669213	0.892305	rc_AA891669 EST195472
rc_AA891727_g_at	361805	0.64909	0.930532	rc_AA891727 EST195530
rc_AA891746_at	296570	0.576562	0.773107	rc_AA891746 EST195549
rc_AA891828_g_at	361381	0.569572	0.589419	rc_AA891828 EST195631
rc_AA892010_g_at	291818	0.32324	0.815435	rc_AA892010 EST195813
rc_AA892120_at	---	0.746227	0.50168	rc_AA892120 EST195923
rc_AA892318_g_at	288656	0.665768	0.925319	rc_AA892318 EST196121
rc_AA892325_at	310773	0.508497	0.673588	rc_AA892325 EST196128
rc_AA892394_at	---	0.588595	0.803146	rc_AA892394 EST196197
rc_AA892422_at	293666	0.643904	0.77486	rc_AA892422 EST196225
rc_AA892522_at	---	0.561432	0.754218	rc_AA892522 EST196325
rc_AA892549_at	---	0.523896	0.53606	rc_AA892549 EST196352
rc_AA892550_at	300724	0.643889	0.64625	rc_AA892550 EST196353
rc_AA892562_at	170944	0.626976	0.584964	rc_AA892562 EST196365
rc_AA892607_at	313905	0.743878	0.642726	rc_AA892607 EST196410
rc_AA892637_at	29468	0.767286	0.698864	rc_AA892637 EST196440
rc_AA892647_at	306955	0.725107	0.511557	rc_AA892647 EST196450
rc_AA892779_at	361351	0.505291	0.729125	rc_AA892779 EST196582
rc_AA892796_at	301124	0.700548	0.904042	rc_AA892796 EST196599
rc_AA892799_i_at	298085	0.666926	0.797161	rc_AA892799 EST196602
rc_AA892805_g_at	---	0.529485	0.542916	rc_AA892805 EST196608
rc_AA893022_at	298376	0.413042	0.546293	rc_AA893022 EST196825
rc_AA893043_at	---	0.461547	0.874316	rc_AA893043 EST196846
rc_AA893194_s_at	301116	0.645255	0.777126	rc_AA893194 EST196997
rc_AA893307_at	288040	0.659871	0.730883	rc_AA893307 EST197110
rc_AA893320_at	---	0.841047	0.602174	rc_AA893320 EST197123
rc_AA893338_at	246303	0.575337	0.71106	rc_AA893338 EST197141
rc_AA893584_at	293938	0.688404	0.714579	rc_AA893584 EST197387
rc_AA893690_g_at	---	0.539575	0.822461	rc_AA893690 EST197493
rc_AA893742_at	---	0.649943	0.612053	rc_AA893742 EST197545
rc_AA893905_at	309591	0.352595	0.789204	rc_AA893905 EST197708
rc_AA893905_g_at	309591	0.359919	0.591572	rc_AA893905 EST197708
rc_AA894084_at	---	0.987996	0.680194	rc_AA894084 EST197887
rc_AA894101_g_at	360462	0.576646	0.112961	rc_AA894101 EST197904
rc_AA894212_at	308310	0.803901	0.703265	rc_AA894212 EST198015
rc_AA894234_at	296359	0.487708	0.365057	rc_AA894234 EST198037
rc_AA894318_at	298201	0.929339	0.653471	rc_AA894318 EST198121
rc_AA894345_at	364052	0.909163	0.873997	rc_AA894345 EST198148
rc_AA925556_at	310674	0.814383	0.704725	similar to c-Jun leucine zipper interactive (cDNA JZA-20) - mouse
rc_AA946439_at	---	0.973742	0.853591	rc_AA946439 EST201938
rc_AA956114_at	298317	0.524216	0.871394	rc_AA956114 UI-R-E1-fi-f-02-0-UI.s1
rc_AI014094_at	305466	0.699811	0.866203	rc_AI014094 EST207649
rc_AI176491_at	---	0.786743	0.832923	rc_AI176491 EST220076
rc_AI229655_at	363249	0.418606	0.745967	rc_AI229655 EST226350
rc_AI231778_at	---	0.741717	0.940644	rc_AI231778 EST228466
rc_AI638955_at	---	0.369265	0.636223	Rat mixed-tissue library Rattus norvegicus cDNA clone rx03289 3
rc_AI639148_at	292262	0.526742	0.549308	Rat mixed-tissue library Rattus norvegicus cDNA clone rx02422 3
rc_AI639188_at	304859	0.603619	0.630892	Rat mixed-tissue library Rattus norvegicus cDNA clone rx01621 3
rc_AI639410_i_at	---	0.640023	0.729352	Rat mixed-tissue library Rattus norvegicus cDNA clone rx04114 3
rc_AI639410_s_at	---	0.285768	0.668923	Rat mixed-tissue library Rattus norvegicus cDNA clone rx04114 3
rc_AI639411_at	299808	0.528635	0.755024	Rat mixed-tissue library Rattus norvegicus cDNA clone rx04714 3
rc_AI639501_s_at	---	0.743886	0.97047	Rat mixed-tissue library Rattus norvegicus cDNA clone rx01371 3
rc_H31287_at	246273	0.391902	0.559433	rc_H31287 EST105188
rc_H33101_at	---	0.650564	0.843082	rc_H33101 EST108789
rc_H33614_at	---	0.808186	0.727408	rc_H33614 EST109780
rc_H33636_at	---	0.805632	0.676818	rc_H33636 EST109819
S54212_at	---	0.888509	0.684351	ciliary neurotrophic factor receptor alpha component
S71570_s_at	---	0.89426	0.452829	Ca2+/calmodulin-dependent protein kinase II isoform gamma-b
U61729_at	286988	0.770368	0.676435	proline rich protein
X07686cds_s_at	---	0.32465	0.431244	L1Rn B6 repetitive DNA element
X61295cds_s_at	---	0.203194	0.810982	L1 retroposon, ORF2 mRNA (partial)
Z15123exon#5_s_at	---	0.422619	0.865882	S-adenosylmethionine decarboxylase

## Sheet: UV and MS
CM-enriched, up-regulated both after UV and after MS
Probe ID	locuslink ID	Fold change after UV	Fold change after MS	Gene description
A44407cds_at	---	8.70292	1.68418	Sequence 4 from Patent EP0655442
AA108277_at	288444	3.67795	2.10624	similar to Heat shock protein (hsp-E7I)
AB000717exons#1-8_s_at	---	1.61726	1.37655	non-hepatic-type S-adenosylmethionine synthetase
AB002086_at	83809	1.61246	2.50338	p47
AB002086_g_at	83809	1.43943	1.91428	p47
AB002406_at	65137	1.87893	2.34147	TIP49
AB006607_at	29367	2.57933	1.60907	choline/ethanolamine kinase
AB010743_at	54315	2.49272	3.19844	UCP2
AB017188_at	83499	1.84843	2.27113	antisecretory factor
AB017188_g_at	83499	2.03029	2.09078	antisecretory factor
AB020504_g_at	171453	1.70972	1.43537	PMF31
AF022952_at	89811	1.02632	2.28137	vascular endothelial growth factor B
AF033027_at	64351	3.99914	2.49832	prenylated SNARE protein Ykt6p
AF034218_at	64468	1.19816	1.88322	hyaluronidase (Hyal2)
AF034582_at	93646	3.35593	2.01224	vesicle associated protein (VAP1)
AF034582_g_at	93646	1.56293	1.47905	vesicle associated protein (VAP1)
AF035387_at	83615	3.36784	2.52833	C7-1 protein
AF036335_at	252855	2.36711	2.061	NonO/p54nrb homolog
AF036959_at	83617	1.09425	1.49093	nuclear serine/threonine protein kinase
AF045564_at	64457	2.41843	3.24812	development-related protein
AF062594_at	89825	1.8364	1.76566	nucleosome assembly protein
AF068202_at	114124	2.14872	1.44319	A-kinase anchor protein121
AF069782_at	---	3.86888	1.42434	unknown mRNA
AF084186_s_at	64159	2.09605	1.68647	alpha-fodrin (A2A)
AF093139_s_at	59087	2.90964	1.27002	tip associating protein (TAP)
AF095927_at	64538	2.63816	1.75204	protein phosphatase 2C
AFFX-BioC-3_at	---	1.59118	2.12765	E coli bioC protein
AJ001290cds_at	114507	2.73326	1.71546	sodium myo-inositol transporter (SMIT)
AJ006064_at	29474	2.45434	2.63817	coronin-like protein
C07012_f_at	245955	1.74648	3.11212	similar to cyclophilin c
D00680_at	64317	4.50994	2.76563	plasma glutathione peroxidase
D00913_g_at	25464	1.66606	2.71293	intercellular adhesion molecule-1
D13907_at	64198	1.84542	1.91264	mitochondrial processing protease P52
D14048_at	117280	2.96707	2.66911	SP120
D14048_g_at	117280	2.46636	1.9473	SP120
D26180_at	29355	2.52645	2.49441	novel protein kinase PKN
D37934_g_at	---	3.52026	2.30323	5E5 antigen
D44481_at	54245	2.73218	1.49605	CRK-II
D64046_at	29741	3.72965	1.79288	phosphatidylinositol 3-kinase p85 beta subunit
D89514_at	81643	3.39296	1.88001	5-aminoimidazole-4-carboxamide ribonucleotide formyltransferase/IMP cyclohydrolase
E12829cds_at	---	3.21105	2.76261	novel rat protein TIP120 which is formed of complex with TBP (TATA binding protein)
E13890cds_s_at	---	2.34426	1.28128	YT521
J02646_at	54318	2.33662	2.54969	translational initiation factor (eIF-2) alpha subunit
J02722cds_at	---	14.0909	2.84723	heme oxygenase gene
J05166_g_at	24780	2.45549	2.34531	band 3 Cl-/HCO3- exchanger (B3RP2)
K01677_at	56783	1.78586	1.11963	brain-specific identifier sequence (ID) clone p1B337
L02615_at	114906	1.07607	1.81873	cAMP-dependent protein kinase inhibitor (PKI)
L08505_at	29489	7.59743	2.5332	cytoplasmic dynein heavy chain (MAP 1C)
L13406_s_at	24246	1.01868	2.2207	calcium/calmodulin-dependent protein kinase II delta subunit
L20823_at	25130	2.95371	1.73467	syntaxin 2
L21711_s_at	25475	2.14408	1.48558	galectin-5
L28801_at	171063	1.58363	2.12004	transcription factor IIIC alpha-subunit
L38482_g_at	---	2.33836	1.69277	serine protease
L41685mRNA_at	308472	2.9973	2.3456	(clone REM3) ORF mRNA
M13100cds#2_s_at	---	19.1196	2.43579	long interspersed repetitive DNA sequence LINE3 (L1Rn)
M13100cds#5_s_at	---	7.22922	2.134	long interspersed repetitive DNA sequence LINE3 (L1Rn)
M13101cds_f_at	---	7.01338	2.25609	long interspersed repetitive DNA sequence LINE4 (L1Rn)
M18330_at	170538	4.62593	1.60381	protein kinase C delta subspecies
M26125_at	25315	10.9172	1.73594	epoxide hydrolase
M28259cds_at	---	2.20171	3.96434	fibronectin
M32016_at	24944	2.5745	1.42154	lysosomal membrane glycoprotein type B
M34134_s_at	24851	1.72268	9.55039	brain alpha-tropomyosin (TMBr-2)
M55015cds_s_at	---	2.6031	2.05797	nucleolin
M55017exon_s_at	---	4.41712	2.83274	nucleolin
M57728_at	296588	1.97736	1.52834	general mitochondrial matrix processing protease (MPP)
M60322_g_at	24192	4.20151	2.58739	aldose reductase
M62388_at	81816	3.45611	1.6114	ubiquitin conjugating enzyme
M62992_g_at	65274	3.65497	1.94589	glycoprotein p62
M64300_at	116590	3.11559	1.78327	extracellular signal-related kinase (ERK2)
M64780_at	25592	1.88618	1.70657	agrin
M75168_at	114612	2.47329	1.88625	liver nuclear protein p47
M76767_s_at	50671	2.65432	2.15496	fatty acid synthase
M81639_at	---	2.43531	1.44659	stannin
M86564_at	29222	1.45863	1.21758	alpha-prothymosin
M98327_at	25009	4.01882	2.74028	transfer RNA-Valine synthetase
rc_AA799657_at	292695	1.70669	2.02317	rc_AA799657 EST189154
rc_AA799735_g_at	29546	1.63371	2.22314	rc_AA799735 EST189232
rc_AA799804_at	---	1.81583	2.12382	rc_AA799804 EST189301
rc_AA799899_i_at	290641	3.71225	5.19689	rc_AA799899 EST189396
rc_AA800602_s_at	89808	2.10704	2.40192	rc_AA800602 EST190099
rc_AA800712_g_at	361813	1.48002	2.92226	rc_AA800712 EST190209
rc_AA817843_at	25336	2.02758	1.50043	rc_AA817843 UI-R-A0-ae-f-09-0-UI.s1
rc_AA849722_at	94198	1.51782	2.1641	rc_AA849722 EST192489
rc_AA859593_at	---	1.89768	1.56747	rc_AA859593 UI-R-E0-bs-e-02-0-UI.s1
rc_AA859938_at	140923	2.05402	3.50334	rc_AA859938 UI-R-E0-cg-d-08-0-UI.s1
rc_AA859952_at	304649	2.61838	2.14856	rc_AA859952 UI-R-E0-ca-e-10-0-UI.s1
rc_AA866234_at	293481	1.55657	2.62086	rc_AA866234 UI-R-A0-bg-f-09-0-UI.s1
rc_AA875060_at	---	1.40061	1.97927	rc_AA875060 UI-R-E0-cb-f-05-0-UI.s1
rc_AA875148_at	---	2.07143	1.81072	rc_AA875148 UI-R-E0-bu-h-05-0-UI.s2
rc_AA875205_at	288516	2.50786	2.62636	rc_AA875205 UI-R-E0-cu-d-11-0-UI.s1
rc_AA875205_g_at	288516	4.09559	2.26646	rc_AA875205 UI-R-E0-cu-d-11-0-UI.s1
rc_AA891322_g_at	361574	2.06427	2.20462	rc_AA891322 EST195125
rc_AA891670_at	361378	2.72158	3.23754	rc_AA891670 EST195473
rc_AA891670_g_at	361378	1.95105	3.6159	rc_AA891670 EST195473
rc_AA891812_at	24170	1.79261	2.61281	rc_AA891812 EST195615
rc_AA891812_g_at	24170	1.58016	3.09489	rc_AA891812 EST195615
rc_AA891851_at	---	4.87938	2.15033	rc_AA891851 EST195654
rc_AA892014_s_at	114612	1.95637	1.45916	rc_AA892014 EST195817
rc_AA892053_at	---	2.69147	2.19841	rc_AA892053 EST195856
rc_AA892086_at	299825	1.45568	1.63306	rc_AA892086 EST195889
rc_AA892284_at	---	6.36921	2.18658	rc_AA892284 EST196087
rc_AA892520_at	287721	2.81443	2.62022	rc_AA892520 EST196323
rc_AA892520_g_at	287721	3.68355	4.06696	rc_AA892520 EST196323
rc_AA892550_g_at	300724	1.9945	1.7006	rc_AA892550 EST196353
rc_AA892557_at	316035	1.69439	2.02179	rc_AA892557 EST196360
rc_AA892598_at	290556	6.27003	1.5985	rc_AA892598 EST196401
rc_AA892630_at	290027	2.18088	1.88245	rc_AA892630 EST196433
rc_AA892801_at	29565	4.2543	1.91358	rc_AA892801 EST196604
rc_AA892801_g_at	29565	3.73426	1.95386	rc_AA892801 EST196604
rc_AA892831_s_at	303353	4.07059	4.85421	rc_AA892831 EST196634
rc_AA893208_at	---	2.15698	2.64662	rc_AA893208 EST197011
rc_AA893422_at	---	4.05186	1.2486	rc_AA893422 EST197225
rc_AA893857_at	---	3.51353	2.31421	rc_AA893857 EST197660
rc_AA893860_at	294810	1.50268	1.99273	rc_AA893860 EST197663
rc_AA893871_at	---	1.94575	1.46402	rc_AA893871 EST197674
rc_AA894027_at	---	9.13883	3.57648	rc_AA894027 EST197830
rc_AA894207_g_at	---	2.36584	1.25265	rc_AA894207 EST198010
rc_AA894304_at	---	9.63116	2.10899	rc_AA894304 EST198107
rc_AA963674_at	29565	2.95666	4.80864	rc_AA963674 UI-R-E1-gg-h-01-0-UI.s1
rc_AI008423_at	192356	1.58095	1.90432	rc_AI008423 EST202874
rc_AI011376_at	315994	2.64766	2.199	rc_AI011376 EST205827
rc_AI073056_s_at	171041	2.33957	2.44036	rc_AI073056 UI-R-Y0-lx-d-02-0-UI.s1
rc_AI104924_f_at	29556	1.22512	1.59149	rc_AI104924 EST214213
rc_AI111401_s_at	29688	3.75501	2.26679	rc_AI111401 UI-R-Y0-mk-e-05-0-UI.s1
rc_AI113289_s_at	24697	1.77713	2.05986	rc_AI113289 UI-R-C2p-nt-h-07-0-UI.s1
rc_AI136977_g_at	260321	2.81277	2.7995	rc_AI136977 UI-R-C2p-nz-f-10-0-UI.s1
rc_AI137246_s_at	24586	1.5224	1.98315	rc_AI137246 UI-R-C2p-ok-b-04-0-UI.s1
rc_AI169327_at	116510	2.08958	2.2382	rc_AI169327 EST215162
rc_AI172097_at	79245	2.16354	2.41353	rc_AI172097 EST218092
rc_AI172097_g_at	79245	2.30933	3.04871	rc_AI172097 EST218092
rc_AI172411_at	64317	2.99058	2.61099	rc_AI172411 EST218418
rc_AI175900_at	24356	3.17383	1.62378	rc_AI175900 EST219472
rc_AI176170_at	25639	7.49236	4.86518	rc_AI176170 EST219751
rc_AI176504_at	24398	1.7907	1.64417	rc_AI176504 EST220089
rc_AI228738_s_at	25639	3.22641	5.13841	rc_AI228738 EST225433
rc_AI231292_g_at	25307	3.40968	3.63198	rc_AI231292 EST227980
rc_AI231547_at	260321	2.66449	2.02038	rc_AI231547 EST228235
rc_AI232783_s_at	24957	5.57487	1.95	rc_AI232783 EST229471
rc_AI236601_at	288444	1.53289	2.53411	rc_AI236601 EST233163
rc_AI237258_at	60571	6.99213	2.15177	rc_AI237258 EST233820
rc_AI638989_at	---	1.71078	1.63994	Rat mixed-tissue library Rattus norvegicus cDNA clone rx01268 3
rc_AI639324_g_at	307390	2.51345	2.51972	Rat mixed-tissue library Rattus norvegicus cDNA clone rx02556 3
rc_AI639411_at	299808	4.54806	2.60194	Rat mixed-tissue library Rattus norvegicus cDNA clone rx04714 3
rc_AI639488_at	314856	14.967	1.92436	Rat mixed-tissue library Rattus norvegicus cDNA clone rx02811 3
rc_H31144_g_at	303882	1.07001	1.42508	rc_H31144 EST104870
rc_H33619_at	---	4.62911	2.5279	rc_H33619 EST109790
S61868_at	24771	1.78884	4.40305	ryudocan=heparan sulfate proteoglycan core protein
S61868_g_at	24771	1.38141	1.99365	ryudocan=heparan sulfate proteoglycan core protein
S70011_g_at	---	1.13525	1.76808	tricarboxylate carrier
S72407_at	---	1.22383	1.75493	laminin M subunit
S81353_s_at	25524	2.02075	2.26265	sulfated glycoprotein-1
S85184_at	---	3.10293	1.54305	Cyclic Protein-2=cathepsin L proenzyme
U01914_at	116633	4.96503	2.44403	AKAP95
U11760_at	116643	1.32706	1.53584	transitional endoplasmic reticulum ATPase
U15211_at	24705	2.04587	3.16322	retinoic acid receptor alpha 2 isoform
U19614_at	246314	1.19103	1.32531	lamina-associated polypeptide 1C (LAP1C)
U19614_g_at	246314	2.65922	2.91691	lamina-associated polypeptide 1C (LAP1C)
U21720mRNA_at	290673	2.3821	2.01445	clone C201 intestinal epithelium proliferating cell-associated
U25746_at	245957	1.41941	1.65153	RNA helicase with arginine-serine-rich domain
U34684_s_at	64314	1.96663	1.39683	interleukin-1-beta-converting enzyme and ced-3 homolog-1, long isoform
U38481_at	25537	1.07812	2.19525	ROK-alpha
U49930_g_at	25402	3.00478	1.61771	ICE-like cysteine protease (Lice)
U52663mRNA#3_s_at	---	1.09668	1.15239	peptidylglycine alpha-amidating monooxygenase (PAM)
U53859_g_at	29156	2.72652	5.61634	calpain small subunit (css1)
U53922_at	65028	1.96994	2.38124	DnaJ-like protein (RDJ1)
U54632_at	25573	3.0449	2.23437	ubiquitin-conjugating enzyme UbcE2A
U54632_g_at	25573	1.95649	2.30755	ubiquitin-conjugating enzyme UbcE2A
U58858_at	81679	5.38413	2.28555	plakoglobin
U63923_at	58819	5.60666	2.48291	thioredoxin reductase
U64705cds_i_at	---	2.61875	1.36337	protein synthesis initiation factor 4AII
U70270UTR#1_f_at	---	2.36781	1.80722	mud-4
U70372_at	246332	4.02972	1.81968	PAM COOH-terminal interactor protein 2
U75932_at	25725	2.47227	2.54069	cAMP-dependent protein kinase type I regulatory subunit
U79417_at	60627	2.47145	1.68257	71 kDa component of rsec6/8 secretory complex p71
U90725_s_at	64474	2.1263	2.46901	caveolae-associated protein
U93692_at	113929	3.44845	2.43567	nucleoporin Nup84
X02610_at	24333	2.16435	2.66392	non-neuronal enolase (NNE) (alpha-alpha enolase, 2-phospho-D-glycerate hydrolase EC 4.2.1.11)
X05472cds#1_s_at	---	6.33507	1.41482	2.4 kb repeat DNA right terminal region
X05831cds_at	---	1.62022	3.23366	fibronectin
X07686cds_s_at	---	4.88715	1.69957	L1Rn B6 repetitive DNA element
X07729exon#5_s_at	---	4.68524	2.82496	neuron-specific enolase
X13058_at	24842	1.81117	2.80128	nuclear oncoprotein p53
X13527cds_s_at	50671	4.40066	2.53962	acyl carrier protein domain of fatty acid synthetase
X13933_s_at	24242	1.19868	2.74301	calmodulin (pRCM1)
X15216cds_s_at	79449	1.48189	1.30065	ribosomal protein L21
X15939_i_at	29557	1.06441	1.22285	beta cardiac myosin heavy chain
X16481_r_at	83801	2.36029	4.11764	zinc(2+) binding protein
X53565_at	192152	4.43	2.49075	trans-Golgi network integral membrane protein TGN38
X53581cds#5_f_at	---	6.36208	1.6167	long interspersed repetitive DNA containing 7 ORF s
X59601_at	64204	2.2101	1.65094	plectin
X59608exon_at	---	15.4298	2.41235	RNA PolII-c-DNA
X61295cds_s_at	---	15.6303	1.33132	L1 retroposon, ORF2
X66494_at	50690	4.60436	1.56148	CHOT1
X74226_at	171434	1.50632	1.98017	LL5
X75856_at	24822	3.02854	2.53703	TEGT
X82445_at	29648	1.51935	1.52391	C15
X90823cds_at	81817	4.30925	1.81599	USF2a & USF2b
X92097_at	65165	1.89912	1.59497	transmembrane protein rnp21.4
X99723cds_at	171379	2.29964	2.16687	homologue of brahma protein
Y08355cds#2_at	113894	5.36906	2.05446	PKC-zeta-interacting protein
Y12635_at	117596	3.5723	2.11335	vacuolar adenosine triphosphatase subunit B
CM-enriched, down-regulated both after UV and after MS
Probe ID	locuslink ID	Fold change after UV	Fold change after MS	Gene description
AF023087_s_at	24330	0.960098	0.722006	nerve growth factor induced factor A
rc_AI639121_at	---	0.859967	0.900202	Rat mixed-tissue library Rattus norvegicus cDNA clone rx02523 3
Fibroblasts, up-regulated both after UV and after MS
Probe ID	locuslink ID	Fold change after UV	Fold change after MS	Gene description
AF036761_at	83792	1.44182	1.1452	stearoyl-CoA desaturase 2
D10706_s_at	25502	1.04374	1.11894	ornithine decarboxylase antizyme
rc_AA817892_at	367351	1.16015	1.16444	rc_AA817892 UI-R-A0-af-c-09-0-UI.s2
rc_AA858879_at	365388	1.34943	1.09814	rc_AA858879 UI-R-A0-bd-b-09-0-UI.s1
rc_AA875390_g_at	140922	1.52403	1.01309	rc_AA875390 UI-R-E0-co-g-04-0-UI.s1
rc_AA893246_at	299159	1.66368	1.09962	rc_AA893246 EST197049
rc_AI007824_at	295109	1.1927	1.14911	rc_AI007824 EST202275
S78218_at	25594	1.37655	1.21674	protein phosphatase 1 beta
U70372_at	246332	3.70522	1.17154	PAM COOH-terminal interactor protein 2
X16933cds_at	---	2.12044	2.25479	hnRNP C protein, partial
X92097_at	65165	1.02405	1.17234	transmembrane protein rnp21.4
Fibroblasts, down-regulated both after UV and after MS
Probe ID	locuslink ID	Fold change after UV	Fold change after MS	Gene description
AB004278_at	---	0.702767	0.90544	protocadherin 2
AF003904mRNA_at	---	0.854265	0.848606	CRH-binding protein
AF017437_at	29364	0.820059	0.735744	integrin-associated protein form 4 (IAP)
D10770_s_at	---	0.937208	0.97431	beta isoform of catalytic subunit of cAMP-dependent protein kinase
D26393exon_s_at	---	0.959673	0.553784	type II hexokinase
D28966_at	---	0.91912	0.767452	prostacyclin receptor
D30734_at	---	0.580938	0.800244	Ras GTPase-activating protein
D45240cds_s_at	---	0.941889	0.771782	MHC class II gene (RT1.DOa)
D86711_at	362156	0.969254	0.520552	D86711
D87336_at	---	0.430427	0.684085	bleomycin hydrolase
D87336_g_at	---	0.389648	0.841913	bleomycin hydrolase
E03428cds_s_at	---	0.284546	0.858955	peptidylglycin-alpha-amidating monooxygenase
J05425cds_s_at	---	0.696943	0.943926	cytochrome c oxidase subunit IV
L29232_at	25718	0.152592	0.492448	insulin-like growth factor I receptor
M11794cds#2_f_at	---	0.658666	0.756089	metallothionein-2 and metallothionein-1
M28259cds_at	---	0.447959	0.90937	fibronectin gene
M82826_i_at	---	0.722454	0.957516	leucopus neurofibromatosis protein type I
M92905_s_at	257648	0.980645	0.810566	calcium channel alpha-1 subunit (rbB-I)
rc_AA799299_at	---	0.638942	0.403344	rc_AA799299 EST188796
rc_AA799440_g_at	299938	0.693969	0.869543	rc_AA799440 EST188937
rc_AA799442_at	293114	0.718406	0.638981	rc_AA799442 EST188939
rc_AA799442_g_at	293114	0.740559	0.433029	rc_AA799442 EST188939
rc_AA799448_at	---	0.785178	0.766779	rc_AA799448 EST188945
rc_AA799450_at	---	0.602796	0.688792	rc_AA799450 EST188947
rc_AA799467_at	305472	0.350973	0.643232	rc_AA799467 EST188964
rc_AA799472_g_at	299707	0.442709	0.849578	rc_AA799472 EST188969
rc_AA799497_g_at	---	0.406833	0.353862	rc_AA799497 EST188994
rc_AA799507_at	---	0.380061	0.454186	rc_AA799507 EST189004
rc_AA799518_g_at	300721	0.520029	0.691221	rc_AA799518 EST189015
rc_AA799552_at	287643	0.84083	0.836208	rc_AA799552 EST189049
rc_AA799569_at	288774	0.723214	0.548359	rc_AA799569 EST189066
rc_AA799570_at	300721	0.995517	0.629758	rc_AA799570 EST189067
rc_AA799641_g_at	296350	0.645156	0.550129	rc_AA799641 EST189138
rc_AA799654_at	362082	0.680529	0.507394	rc_AA799654 EST189151
rc_AA799654_g_at	362082	0.50671	0.611564	rc_AA799654 EST189151
rc_AA799734_at	301016	0.313341	0.791769	rc_AA799734 EST189231
rc_AA799740_at	---	0.139844	0.582721	rc_AA799740 EST189237
rc_AA799812_g_at	---	0.269017	0.744448	rc_AA799812 EST189309
rc_AA799822_at	---	0.991793	0.772864	rc_AA799822 EST189319
rc_AA799899_i_at	290641	0.607613	0.91112	rc_AA799899 EST189396
rc_AA799964_at	---	0.530897	0.466372	rc_AA799964 EST189461
rc_AA799971_g_at	298250	0.435719	0.769596	rc_AA799971 EST189468
rc_AA800126_at	362251	0.406017	0.691507	rc_AA800126 EST189623
rc_AA800170_at	303792	0.850264	0.735341	rc_AA800170 EST189667
rc_AA800191_at	315345	0.635361	0.968399	rc_AA800191 EST189688
rc_AA800224_at	311328	0.942525	0.492976	rc_AA800224 EST189721
rc_AA800258_at	303652	0.643925	0.74484	rc_AA800258 EST189755
rc_AA800576_at	---	0.651778	0.931098	rc_AA800576 EST190073
rc_AA800592_at	---	0.304791	0.203618	rc_AA800592 EST190089
rc_AA800701_at	---	0.290638	0.826574	rc_AA800701 EST190198
rc_AA800711_at	---	0.442775	0.822059	rc_AA800711 EST190208
rc_AA800719_at	---	0.354035	0.882964	rc_AA800719 EST190216
rc_AA800735_at	361256	0.218989	0.504668	rc_AA800735 EST190232
rc_AA800735_g_at	361256	0.148033	0.866514	rc_AA800735 EST190232
rc_AA800790_at	---	0.193213	0.798263	rc_AA800790 EST190287
rc_AA800794_at	313264	0.965861	0.741058	rc_AA800794 EST190291
rc_AA800795_at	365396	0.573777	0.493894	rc_AA800795 EST190292
rc_AA800800_at	---	0.46661	0.376913	rc_AA800800 EST190297
rc_AA800803_at	360639	0.492429	0.364551	rc_AA800803 EST190300
rc_AA800822_at	---	0.732361	0.401948	rc_AA800822 EST190319
rc_AA800930_at	---	0.082997	0.897012	rc_AA800930 EST190427
rc_AA800962_at	313494	0.500955	0.51992	rc_AA800962 EST190459
rc_AA850940_at	64302	0.802561	0.847798	rc_AA850940 EST193708
rc_AA859372_s_at	---	0.936229	0.793382	rc_AA859372 UI-R-E0-bt-a-03-0-UI.s1
rc_AA859626_at	306352	0.745741	0.822508	rc_AA859626 UI-R-E0-bs-h-02-0-UI.s1
rc_AA859632_at	89809	0.99645	0.922258	rc_AA859632 UI-R-E0-bs-h-08-0-UI.s1
rc_AA859740_at	---	0.205007	0.896637	rc_AA859740 UI-R-E0-bx-b-06-0-UI.s1
rc_AA859744_at	---	0.751622	0.894652	rc_AA859744 UI-R-E0-bx-b-10-0-UI.s1
rc_AA859951_at	---	0.718014	0.964153	rc_AA859951 UI-R-E0-ca-e-09-0-UI.s1
rc_AA859954_at	---	0.743659	0.716209	rc_AA859954 UI-R-E0-ca-f-01-0-UI.s1
rc_AA859994_at	---	0.14138	0.6602	rc_AA859994 UI-R-E0-ca-b-02-0-UI.s1
rc_AA866240_i_at	---	0.682213	0.74764	rc_AA866240 UI-R-A0-bg-g-05-0-UI.s1
rc_AA866299_g_at	---	0.104231	0.740367	rc_AA866299 UI-R-A0-ac-f-12-0-UI.s3
rc_AA866362_at	308336	0.566649	0.650805	rc_AA866362 UI-R-A0-bm-c-01-0-UI.s1
rc_AA874859_at	---	0.37857	0.868654	rc_AA874859 UI-R-E0-ci-a-08-0-UI.s1
rc_AA874990_at	297968	0.80393	0.670329	rc_AA874990 UI-R-E0-cf-d-02-0-UI.s1
rc_AA875023_at	362578	0.5519	0.717079	rc_AA875023 UI-R-E0-cb-f-12-0-UI.s1
rc_AA875027_at	368077	0.437392	0.589367	rc_AA875027 UI-R-E0-cb-g-10-0-UI.s1
rc_AA875032_at	---	0.415803	0.722696	rc_AA875032 UI-R-E0-cb-h-09-0-UI.s1
rc_AA875132_at	24851	0.446945	0.391871	rc_AA875132 UI-R-E0-bu-e-04-0-UI.s2
rc_AA875405_at	311547	0.482816	0.768998	rc_AA875405 UI-R-E0-cs-a-09-0-UI.s1
rc_AA875500_at	308971	0.653479	0.55657	rc_AA875500 UI-R-E0-ct-b-11-0-UI.s1
rc_AA875552_at	---	0.801996	0.653798	rc_AA875552 UI-R-E0-cv-h-12-0-UI.s1
rc_AA875620_at	361797	0.464807	0.831747	rc_AA875620 UI-R-E0-cv-d-12-0-UI.s1
rc_AA875620_g_at	361797	0.420655	0.733894	rc_AA875620 UI-R-E0-cv-d-12-0-UI.s1
rc_AA891670_at	361378	0.545988	0.658739	rc_AA891670 EST195473
rc_AA891727_g_at	361805	0.645545	0.930532	rc_AA891727 EST195530
rc_AA891732_at	---	0.446777	0.630826	rc_AA891732 EST195535
rc_AA891734_at	---	0.270899	0.806099	rc_AA891734 EST195537
rc_AA891746_at	296570	0.705753	0.773107	rc_AA891746 EST195549
rc_AA891834_at	300276	0.202403	0.940884	rc_AA891834 EST195637
rc_AA891842_g_at	316256	0.45534	0.555011	rc_AA891842 EST195645
rc_AA891902_at	---	0.614423	0.766728	rc_AA891902 EST195705
rc_AA891902_g_at	---	0.566973	0.673366	rc_AA891902 EST195705
rc_AA892010_g_at	291818	0.613954	0.815435	rc_AA892010 EST195813
rc_AA892042_at	317335	0.862431	0.915956	rc_AA892042 EST195845
rc_AA892049_at	364721	0.344364	0.610663	rc_AA892049 EST195852
rc_AA892120_at	---	0.514165	0.50168	rc_AA892120 EST195923
rc_AA892137_at	---	0.690301	0.889753	rc_AA892137 EST195940
rc_AA892149_at	310005	0.585241	0.735752	rc_AA892149 EST195952
rc_AA892303_g_at	294376	0.990003	0.991278	rc_AA892303 EST196106
rc_AA892325_at	310773	0.935508	0.673588	rc_AA892325 EST196128
rc_AA892414_at	---	0.263968	0.794766	rc_AA892414 EST196217
rc_AA892549_at	---	0.0684495	0.53606	rc_AA892549 EST196352
rc_AA892561_at	363016	0.988775	0.953367	rc_AA892561 EST196364
rc_AA892562_at	170944	0.828683	0.584964	rc_AA892562 EST196365
rc_AA892637_at	29468	0.44185	0.698864	rc_AA892637 EST196440
rc_AA892779_at	361351	0.42972	0.729125	rc_AA892779 EST196582
rc_AA892796_at	301124	0.674618	0.904042	rc_AA892796 EST196599
rc_AA892805_g_at	---	0.722805	0.542916	rc_AA892805 EST196608
rc_AA892897_at	300901	0.337695	0.851813	rc_AA892897 EST196700
rc_AA892918_at	292994	0.746963	0.805704	rc_AA892918 EST196721
rc_AA893022_at	298376	0.431651	0.546293	rc_AA893022 EST196825
rc_AA893032_at	---	0.477523	0.701625	rc_AA893032 EST196835
rc_AA893040_at	---	0.706577	0.832699	rc_AA893040 EST196843
rc_AA893043_at	---	0.630565	0.874316	rc_AA893043 EST196846
rc_AA893059_at	---	0.560775	0.678229	rc_AA893059 EST196862
rc_AA893320_at	---	0.709792	0.602174	rc_AA893320 EST197123
rc_AA893581_at	---	0.665728	0.672097	rc_AA893581 EST197384
rc_AA893593_at	---	0.379799	0.587072	rc_AA893593 EST197396
rc_AA893611_s_at	25701	0.702655	0.582071	rc_AA893611 EST197414
rc_AA893664_at	---	0.422577	0.716348	rc_AA893664 EST197467
rc_AA893749_f_at	---	0.91858	0.303131	rc_AA893749 EST197552
rc_AA893811_at	366524	0.5217	0.749145	rc_AA893811 EST197614
rc_AA893885_s_at	---	0.589648	0.786842	rc_AA893885 EST197688
rc_AA894016_at	362251	0.693067	0.880891	rc_AA894016 EST197819
rc_AA894016_g_at	362251	0.86974	0.869829	rc_AA894016 EST197819
rc_AA894080_g_at	---	0.428632	0.846394	rc_AA894080 EST197883
rc_AA894200_at	362816	0.574891	0.758227	rc_AA894200 EST198003
rc_AA925300_at	303604	0.782915	0.606689	rc_AA925300 UI-R-A1-ek-e-06-0-UI.s1 UI-R-A1
rc_AA946251_at	59075	0.530225	0.569437	rc_AA946251 EST201750
rc_AI008863_at	287177	0.663233	0.841331	rc_AI008863 EST203314
rc_AI013297_g_at	---	0.227519	0.922338	rc_AI013297 EST207972
rc_AI013861_at	63938	0.337561	0.735008	rc_AI013861 EST208536
rc_AI170379_at	---	0.665502	0.995158	rc_AI170379 EST216305
rc_AI176491_at	---	0.436523	0.832923	rc_AI176491 EST220076
rc_AI229655_at	363249	0.444625	0.745967	rc_AI229655 EST226350
rc_AI231778_at	---	0.256513	0.940644	rc_AI231778 EST228466
rc_AI235707_g_at	84428	0.827772	0.910187	rc_AI235707 EST232269
rc_AI638955_at	---	0.492538	0.636223	Rat mixed-tissue library Rattus norvegicus cDNA clone rx03289 3
rc_AI639080_at	362199	0.808199	0.719094	Rat mixed-tissue library Rattus norvegicus cDNA clone rx04905 3
rc_AI639166_at	---	0.440638	0.451983	Rat mixed-tissue library Rattus norvegicus cDNA clone rx01462 3
rc_AI639195_r_at	---	0.895018	0.558181	Rat mixed-tissue library Rattus norvegicus cDNA clone rx04881 3
rc_AI639367_at	---	0.562875	0.479824	Rat mixed-tissue library Rattus norvegicus cDNA clone rx00375 3
rc_AI639370_at	360647	0.897293	0.580547	Rat mixed-tissue library Rattus norvegicus cDNA clone rx00135 3
rc_AI639372_at	---	0.387038	0.405423	Rat mixed-tissue library Rattus norvegicus cDNA clone rx00875 3
rc_AI639410_s_at	---	0.964719	0.668923	Rat mixed-tissue library Rattus norvegicus cDNA clone rx04114 3
rc_AI639501_s_at	---	0.691286	0.97047	Rat mixed-tissue library Rattus norvegicus cDNA clone rx01371 3
rc_AI639517_at	---	0.946291	0.74269	Rat mixed-tissue library Rattus norvegicus cDNA clone rx00670 3
rc_H31287_at	246273	0.718958	0.559433	rc_H31287 EST105188
rc_H31456_at	---	0.386	0.898791	rc_H31456 EST105500
rc_H31610_at	---	0.38856	0.775984	rc_H31610 EST105814
rc_H31897_at	---	0.114791	0.469622	rc_H31897 EST106437
rc_H33101_at	---	0.880948	0.843082	rc_H33101 EST108789
S45392_at	---	0.924708	0.887056	heat shock protein 90
S55224_s_at	---	0.78417	0.913063	MP20=integral membrane protein
S65355_g_at	50672	0.374029	0.528578	nonselective-type endothelin receptor
S68284cds_at	---	0.898411	0.815634	S1 progestin receptor form B
S69315_at	---	0.633069	0.875781	S1 GRP94/endoplasmin
S69316_s_at	---	0.663741	0.927787	GRP94/endoplasmin
S71570_s_at	---	0.785738	0.452829	Ca2+/calmodulin-dependent protein kinase II isoform gamma-b
S75019_g_at	---	0.522256	0.845239	antiquitin=26g turgor protein homolog
U39943_s_at	313375	0.746731	0.798374	cytochrome P450 monooxygenase (CYP2J3)
U77829mRNA_i_at	---	0.720442	0.860286	gas-5 growth arrest homolog non-translated
U77829mRNA_s_at	---	0.759718	0.822809	gas-5 growth arrest homolog non-translated
U82612cds_at	---	0.562436	0.83882	fibronectin (fn-1)
X07686cds_s_at	---	0.658969	0.431244	L1Rn B6 repetitive DNA element
X53052cds_at	25480	0.827319	0.734982	main intrinsic protein
X61295cds_s_at	---	0.595755	0.810982	L1 retroposon, ORF2 mRNA (partial)

## Sheet: MS,IR,UV
CM-enriched, upregulated after all three stressors
Probe ID	LocusLink ID	Fold change after MS	Fold change after IR	Fold change after UV	Gene description
AB017188_g_at	83499	2.09078	1.0551	2.03029	antisecretory factor
AB020504_g_at	171453	1.43537	1.23149	1.70972	PMF31
AF034582_at	93646	2.01224	1.19267	3.35593	vesicle associated protein (VAP1)*
AF035387_at	83615	2.52833	1.00884	3.36784	C7-1 protein (C7-1)
AF095927_at	64538	1.75204	1.07684	2.63816	protein phosphatase 2C
D00913_g_at	25464	2.71293	1.47534	1.66606	intercellular adhesion molecule-1
J02722cds_at	---	2.84723	1.01289	14.0909	heme oxygenase 1
L08505_at	29489	2.5332	1.08628	7.59743	cytoplasmic dynein heavy chain (MAP 1C)
M13100cds#2_s_at	---	2.43579	1.33196	19.1196	long interspersed repetitive DNA sequence LINE3 (L1Rn)
M13101cds_f_at	---	2.25609	1.18281	7.01338	long interspersed repetitive DNA sequence LINE4 (L1Rn)
M26125_at	25315	1.73594	9.69282	10.9172	epoxide hydrolase 1
M32016_at	24944	1.42154	1.19277	2.5745	lysosomal membrane glycoprotein type B (lgp-B)
rc_AA799657_at	292695	2.02317	1.0538	1.70669	EST189154
rc_AA799735_g_at	29546	2.22314	1.13373	1.63371	EST189232
rc_AA799899_i_at	290641	5.19689	1.10532	3.71225	EST189396
rc_AA859938_at	140923	3.50334	1.00908	2.05402	rc_AA859938 UI-R-E0-cg-d-08-0-UI.s1
rc_AA875148_at	---	1.81072	1.11471	2.07143	rc_AA875148 UI-R-E0-bu-h-05-0-UI.s2
rc_AA892284_at	---	2.18658	1.26695	6.36921	EST196087
rc_AA892520_at	287721	2.62022	1.24025	2.81443	EST196323
rc_AA892520_g_at	287721	4.06696	1.12292	3.68355	EST196323
rc_AA892557_at	316035	2.02179	1.02345	1.69439	EST196360
rc_AA892801_at	29565	1.91358	1.09817	4.2543	EST196604
rc_AA892801_g_at	29565	1.95386	1.03632	3.73426	EST196604
rc_AA893871_at	---	1.46402	1.04672	1.94575	EST197674
rc_AA963674_at	29565	4.80864	1.16545	2.95666	rc_AA963674 UI-R-E1-gg-h-01-0-UI.s1
rc_AI113289_s_at	24697	2.05986	1.17699	1.77713	rc_AI113289 UI-R-C2p-nt-h-07-0-UI.s1
rc_AI136977_g_at	260321	2.7995	1.33485	2.81277	rc_AI136977 UI-R-C2p-nz-f-10-0-UI.s1
rc_AI172097_at	79245	2.41353	1.30109	2.16354	EST218092
rc_AI172411_at	64317	2.61099	1.04034	2.99058	EST218418
rc_AI176504_at	24398	1.64417	1.17659	1.7907	EST220089
rc_AI236601_at	288444	2.53411	1.22201	1.53289	EST233163
rc_AI639488_at	314856	1.92436	2.35611	14.967	Rat mixed-tissue library Rattus norvegicus cDNA clone rx02811 3
rc_H33619_at	---	2.5279	1.55503	4.62911	EST109790
S61868_at	24771	4.40305	1.28518	1.78884	ryudocan=heparan sulfate proteoglycan core protein*
U19614_at	246314	1.32531	1.16637	1.19103	lamina-associated polypeptide 1C (LAP1C)
U53922_at	65028	2.38124	1.3414	1.96994	DnaJ-like protein (RDJ1)
U63923_at	58819	2.48291	1.01811	5.60666	thioredoxin reductase 1
X05472cds#1_s_at	---	1.41482	1.00431	6.33507	2.4 kb repeat DNA right terminal region
X07686cds_s_at	---	1.69957	1.00987	4.88715	L1Rn B6 repetitive DNA element
X07729exon#5_s_at	---	2.82496	1.39211	4.68524	neuron-specific enolase, exons 8-12
X59608exon_at	---	2.41235	1.40912	15.4298	RNA PolII
CM-enriched, downregulated after all three stressors: none
Fibroblasts, upregulated after all three stressors
Probe ID	LocusLink ID	Fold change after MS	Fold change after IR	Fold change after UV	Gene description
AF036761_at	83792	1.1452	1.29009	1.44182	stearoyl-CoA desaturase 2
D10706_s_at	25502	1.11894	1.02074	1.04374	ornithine decarboxylase antizyme 1*
rc_AA893246_at	299159	1.09962	1.18876	1.66368	EST197049
Fibroblasts, downregulated after all three stressors
Probe ID	LocusLink ID	Fold change after MS	Fold change after IR	Fold change after UV	Gene description
D26393exon_s_at	---	0.553784	0.34435	0.959673	type II hexokinase, exon1 and promoter region
D87336_at	---	0.684085	0.587964	0.430427	bleomycin hydrolase
D87336_g_at	---	0.841913	0.623044	0.389648	bleomycin hydrolase
rc_AA799442_at	293114	0.638981	0.683522	0.718406	EST188939
rc_AA799442_g_at	293114	0.433029	0.553424	0.740559	EST188939
rc_AA799552_at	287643	0.836208	0.95835	0.84083	EST189049
rc_AA799654_g_at	362082	0.611564	0.714633	0.50671	EST189151
rc_AA799734_at	301016	0.791769	0.427553	0.313341	EST189231
rc_AA799740_at	---	0.582721	0.651916	0.139844	EST189237
rc_AA800126_at	362251	0.691507	0.604324	0.406017	EST189623
rc_AA800258_at	303652	0.74484	0.666058	0.643925	EST189755
rc_AA800592_at	---	0.203618	0.487543	0.304791	EST190089
rc_AA800719_at	---	0.882964	0.676286	0.354035	EST190216
rc_AA800735_g_at	361256	0.866514	0.767797	0.148033	EST190232
rc_AA800795_at	365396	0.493894	0.834112	0.573777	EST190292
rc_AA800803_at	360639	0.364551	0.559403	0.492429	EST190300
rc_AA859626_at	306352	0.822508	0.621745	0.745741	rc_AA859626 UI-R-E0-bs-h-02-0-UI.s1
rc_AA859740_at	---	0.896637	0.62655	0.205007	rc_AA859740 UI-R-E0-bx-b-06-0-UI.s1
rc_AA859994_at	---	0.6602	0.695918	0.14138	rc_AA859994 UI-R-E0-ca-b-02-0-UI.s1
rc_AA866299_g_at	---	0.740367	0.511439	0.104231	rc_AA866299 UI-R-A0-ac-f-12-0-UI.s3
rc_AA875023_at	362578	0.717079	0.663161	0.5519	rc_AA875023 UI-R-E0-cb-f-12-0-UI.s1
rc_AA875027_at	368077	0.589367	0.497246	0.437392	rc_AA875027 UI-R-E0-cb-g-10-0-UI.s1
rc_AA875405_at	311547	0.768998	0.580233	0.482816	rc_AA875405 UI-R-E0-cs-a-09-0-UI.s1
rc_AA891727_g_at	361805	0.930532	0.64909	0.645545	EST195530
rc_AA891746_at	296570	0.773107	0.576562	0.705753	EST195549
rc_AA892010_g_at	291818	0.815435	0.32324	0.613954	EST195813
rc_AA892120_at	---	0.50168	0.746227	0.514165	EST195923
rc_AA892325_at	310773	0.673588	0.508497	0.935508	EST196128
rc_AA892549_at	---	0.53606	0.523896	0.0684495	EST196352
rc_AA892562_at	170944	0.584964	0.626976	0.828683	EST196365
rc_AA892637_at	29468	0.698864	0.767286	0.44185	EST196440
rc_AA892779_at	361351	0.729125	0.505291	0.42972	EST196582
rc_AA892796_at	301124	0.904042	0.700548	0.674618	EST196599
rc_AA892805_g_at	---	0.542916	0.529485	0.722805	EST196608
rc_AA893022_at	298376	0.546293	0.413042	0.431651	EST196825
rc_AA893043_at	---	0.874316	0.461547	0.630565	EST196846
rc_AA893320_at	---	0.602174	0.841047	0.709792	EST197123
rc_AI176491_at	---	0.832923	0.786743	0.436523	EST220076
rc_AI229655_at	363249	0.745967	0.418606	0.444625	EST226350
rc_AI231778_at	---	0.940644	0.741717	0.256513	EST228466
rc_AI638955_at	---	0.636223	0.369265	0.492538	Rat mixed-tissue library Rattus norvegicus cDNA clone rx03289 3
rc_AI639410_s_at	---	0.668923	0.285768	0.964719	Rat mixed-tissue library Rattus norvegicus cDNA clone rx04114 3
rc_AI639501_s_at	---	0.97047	0.743886	0.691286	Rat mixed-tissue library Rattus norvegicus cDNA clone rx01371 3
rc_H31287_at	246273	0.559433	0.391902	0.718958	EST105188
rc_H33101_at	---	0.843082	0.650564	0.880948	EST108789
S71570_s_at	---	0.452829	0.89426	0.785738	Ca2+/calmodulin-dependent protein kinase II isoform gamma-b
X07686cds_s_at	---	0.431244	0.32465	0.658969	L1Rn B6 repetitive DNA element
X61295cds_s_at	---	0.810982	0.203194	0.595755	L1 retroposon, ORF2
* These genes are represented by 3 probe-sets, of which only one shows a significant upregulation
